# Supplementary material for: Role of the SAF-A/HNRNPU SAP domain in X chromosome inactivation, nuclear dynamics, transcription, splicing, and cell proliferation
Source: PLoS Genet. 2025 Jun 10;21(6):e1011719. doi: 10.1371/journal.pgen.1011719 (PMC12176297; doi:10.1371/journal.pgen.1011719)
Supplement: S1 File — ImageJ macro used to identify XIST foci in wild-type RPE-1 and SAF-A mutant cells. (IJM) [file pgen.1011719.s011.ijm]

dir1 = getDirectory("");
list = getFileList(dir1);
setBatchMode(false);
for(j=0; j<list.length; j++) {
	filename = dir1 + list[j];
	print(filename);
	print(j);
	print(list.length);
	if(endsWith(filename, "nd2")) {
		run("Bio-Formats Importer", "open=["+filename+"] color_mode=Default rois_import=[ROI manager] split_channels view=Hyperstack stack_order=XYCZT");
  		imgArray = newArray(nImages);
  		for (i=0; i<nImages; i++) {
    	selectImage(i+1);
    	imgArray[i] = getImageID();
		}
		for (i=0; i< imgArray.length; i++) {
  		selectImage(imgArray[i]);
		title = getTitle;
		print(title);
		if(endsWith(title, "0")) { 
			run("Gaussian Blur 3D...", "x=2 y=2 z=2");
					print(nSlices);
					run("Auto Threshold", "method=Huang white stack use_stack_histogram");
					setThreshold(255, 255);
					run("Make Binary", "method=Otsu background=Dark black");
					run("Analyze Particles...", "size=50-Infinity exclude include add stack");
					newImage("LargeNuclei", "8-bit black", 1024, 1024, nSlices);
					roiManager("Fill");
					roiManager("Delete");
					setThreshold(255, 255);
					setOption("BlackBackground", true);
					run("3D Manager");
					selectWindow("LargeNuclei");
					Ext.Manager3D_Segment(128, 255);
					Ext.Manager3D_AddImage();	
		}
		if(endsWith(title, "1")) { 
			run("Subtract...", "value=10 stack");	
			rename("XIST");
			run("Auto Threshold", "method=Otsu white stack use_stack_histogram");
			setThreshold(255, 255);
			run("Make Binary", "method=Otsu background=Dark black");
			selectWindow("XIST");
			Ext.Manager3D_Segment(128, 255);
			Ext.Manager3D_AddImage();	
			
		}
	
	
		}

				selectWindow("XIST");
				Ext.Manager3D_SelectAll();
				Ext.Manager3D_Measure();
				Ext.Manager3D_Coloc();
				Ext.Manager3D_Distance();
				print(title);
				Ext.Manager3D_SaveResult("M","/Users/mike/Documents/06032024XISTFISH/"+title+".txt");
				Ext.Manager3D_SaveResult("C","/Users/mike/Documents/06032024XISTFISH/"+title+".txt");
				Ext.Manager3D_SaveResult("D","/Users/mike/Documents/06032024XISTFISH/"+title+".txt");
				Ext.Manager3D_CloseResult("M");
				Ext.Manager3D_CloseResult("C");
				Ext.Manager3D_CloseResult("D");
				Ext.Manager3D_Delete();
				close("*");
	}
}
