# Supplementary material for: Role of the SAF-A/HNRNPU SAP domain in X chromosome inactivation, nuclear dynamics, transcription, splicing, and cell proliferation
Source: PLoS Genet. 2025 Jun 10;21(6):e1011719. doi: 10.1371/journal.pgen.1011719 (PMC12176297; doi:10.1371/journal.pgen.1011719)
Supplement: S2 File — 3DNuclearParticlesNuclearVolume.pl. Perl script used to process the output files from the ImageJ macro in S1 File. (PL) [file pgen.1011719.s012.pl]

#use strict;
#use warnings;
use Getopt::Long;
use vars qw(%OPT);
GetOptions(\%OPT,
"folder=s",
"outfile=s",
);
open(OUTFILE, ">$OPT{outfile}") or die "could not open $OPT{outfile}";
print OUTFILE "Filename\tNucleus\tNuclear Volume\tParticle\tParticleVolume\tParticleDistancetoNucleusCenter\tDistancetoLargestParticle\tSpotsPerNucleus\n";
my @alignments = <$OPT{folder}/M*.txt>;
$numberofalignments = @alignments;
print "number of images $numberofalignments\n";

for $file (@alignments) {
	print "$file\n";
	$co = $file;
	$co =~ s/\/M/\/C/;
	print "$co\n";
	$dis = $file;
	$dis =~ s/\/M/\/D/;
	print "$dis\n";

	%nuclei = ();
	%particles = ();
	@cellmeasurements = ();
	%distances = ();
	#this processes three output files from the ImageJ 3D plugin. 1. Measurements (M) file contains particle names and volumes. 2. Colocalization file contains information on overlap in 3D.
	#this file is used to assign particles to nuclei. 3. Distance (D) file contains pairwise distances between all particles. This is used to measure distances between XIST particles and center of the nucleus.
	open(MEA, $file) or die "could not open $file";
	open(CO, $co) or die "could not open $co";
	open(DI, $dis) or die "could not open $dis";

	
$inlines = 0;
while(<MEA>)
	{
		$firstline = $_;
		if($inlines>0) {
			chomp($firstline);
			@positive = split(/\t/, $firstline, 13);
				if($positive[11] > 100000) {
				$nuclei{$positive[3]} = $positive[11];
				}
			if(($positive[11] < 5000) && ($positive[11] > 2)) {
				#this captures particle size in a hash.
				$particles{$positive[3]} = $positive[11];
				}
		
		}
		$inlines++;
	}
			
close(MEA, $file);

$numberofnuclei = (keys %nuclei);
$numberofparticles = (keys %particles);
print "$numberofnuclei\n";
print "$numberofparticles\n";
$inlines = 0;
while(<CO>)
	{
		$firstline = $_;
		if($inlines>0) {
			chomp($firstline);
			@positive = split(/\t/, $firstline, 9);
			#this filters for particles that show at least 50% colocalization with a nucleus and are >2 and < 5000.
			if(($positive[8] > 50) && (exists($nuclei{$positive[6]})) && (exists($particles{$positive[5]}))) {
				#$nuclei{$positive[6]}++;
				@temp = ();
				#print "$positive[6]\t$positive[5]\t$particles{$positive[5]}\n";
				#creates a array containing nucleus name, particle name and particle size
				push(@temp, $positive[6], $nuclei{$positive[6]}, $positive[5], $particles{$positive[5]});
				push(@owner, [ @temp ] );
				}
		
		}
		$inlines++;
	}
@temp = ();			
close(CO, $co);
$inlines = 0;
while(<DI>)
	{
		$firstline = $_;
		if($inlines>0) {
			chomp($firstline);
			@positive = split(/\t/, $firstline, 10);
			#this creates a hash of hashes with particle-particle as key:key values. It captures center to center distance from distance file.
			#this distance file has entries for distances captured in both directions This matters for calculating distance of chromosome to edge of nucleus
			#column 7 contains cen-cen, 8 cen-border (most useful for location of X), 9 bor-bor
			$distances{$positive[5]}{$positive[6]} = $positive[8];
		}
		$inlines++;
	}
			
close(DI, $dis);

#this sorts the array containing nucleus (owner) and particle values. First it sorts be nucleus name so that all particles forma nucleus are grouped together.
#then it sorts by particle size so that particles within a nucleus are sorted in descending order. New array is called sorted.	
@sorted = sort {
	$a->[0] cmp $b->[0] ||
	$b->[3] <=> $a->[3]
	} @owner;
@owner = ();
	
$lengthofsorted = @sorted;

#these series of nested for loops do a couple of things. 1. count the number of particles per nucleus.
#2. collect the distance from each particle to the center of the nucleus.
#3. collect the distance from the center of each small particle to the largest XIST particle in the cell.
for($i=0;$i<$lengthofsorted;$i++) {
	#print "$sorted[$i][0]\t$sorted[$i][1]\t$sorted[$i][2]:\n";
	if($i == 0){
		push(@temp, [ @{ $sorted[$i] } ]);
		#put first line of @sorted array into a new array. This only happens once. push array lines in a line at a time. Start counter to keep track of particles.
		$ctr=1;
		}
	#print "$temp[0][0]\t$cellmeasurements[$i][0]\n";
	if($temp[0][0] eq $sorted[$i][0] && $i != 0) {
		#check to see if the nucleus name of the next line of @sorted is the same as the one sitting in @temp. If yes, put the new array line into @temp. Increment counter to keep track of particles per nucleus.
	 	push(@temp, [ @{ $sorted[$i] } ]);
	 	$ctr++;
	 	}
	 if(($temp[0][0] ne $sorted[$i][0]) || $i == ($lengthofsorted -1)) {
	 	#if the next line of @sorted is not the same as the previous (e.g. new nucleus) add some values to the array and print it to an out file.
	 	$len = @temp;
	 	for($k=0; $k<$len; $k++) {
	 		#loop through @temp and add data
	 		#add distance of each particle to the center of the nucleus
	 		#this next line can be changed to retrieve particle to nuclear or nuclear to particle measurements. For cen-cen it makes no difference. It matters for distance to edge of nucleus.
	 		#in the array nuclear name in in position 0 and particle name is in position 1. to get distance of particle to nuclear border use 1 -> 0 order in call to HoH.
	 		push( @{ $temp[$k] }, $distances{$temp[$k][2]}{$temp[$k][0]});
	 		#add the distances of each particle to the largest particle.
	 		#this first line puts a 0 in the column that would measure the distance of the largest particle to itself. 
	 		if($k == 0) {
	 			push( @{ $temp[$k] }, 0 );
	 			}
	 		#this puts the distance of smaller particles to largest into each line of @temp
	 		if($k != 0) {	
	 			push( @{ $temp[$k] }, $distances{$temp[0][2]}{$temp[$k][2]});
	 			}
	 		#adds the counter to the end of each line. 
	 		push( @{ $temp[$k] }, $ctr);
	 		}
	 	#prints it out to the outfile
	 	for($k=0; $k<$len; $k++) {
	 		@print = @{ $temp[$k] };
	 		$lop = @print;
	 		print OUTFILE "$file\t";
	 		for($b=0;$b<$lop-1;$b++) {
	 			print OUTFILE "$print[$b]\t";
	 			}
	 		print OUTFILE "$print[$lop-1]\n";
	 		}
	 	#zero out @temp to start the next nucleus
	 	@temp = ();
	 	#add the next nucleus to @temp
	 	push(@temp, [ @{ $sorted[$i] } ]);
	 	$ctr=1;
	 	}
	 }
	
}	 
	 		
			
	
