# Supplementary material for: Role of the SAF-A/HNRNPU SAP domain in X chromosome inactivation, nuclear dynamics, transcription, splicing, and cell proliferation
Source: PLoS Genet. 2025 Jun 10;21(6):e1011719. doi: 10.1371/journal.pgen.1011719 (PMC12176297; doi:10.1371/journal.pgen.1011719)
Supplement: S1 Data — (XLSX) [file pgen.1011719.s013.xlsx]

## Sheet: Sheet1
panel S1A	% of cells expressing SAF-A-mAID-mCherry
	replicate 1	replicate 2	average	SD
RPE-1	0	0	0	0
SAF-A-AID-mCherry control	100	100	100	0
SAF-A-AID-mCherry depleted	2.67	2	2.335	0.473762
SAF-Awt-GFP	1.33	0.33	0.83	0.707107
SAF-AAA-GFP	0.33	0	0.165	0.233345
SAF-ADD-GFP	0.67	1	0.835	0.233345
SAF-AΔSAP-GFP	1.33	0.67	1	0.46669
panel S1C	relative SAF-A expression
	replicate 1	replicate 2	replicate 3	average	SD
SAF-Awt	1	1	1	1	0
SAF-A-AID-mCherry control	0.183395	0.753888	0.503255	0.480179	0.285945
SAF-A-AID-mCherry depleted	0.010659	0	0.00955221	0.00673708	0.00586067
SAF-Awt-GFP	1.11592	1.85994	0.785306	1.25372	0.550412
panel S1G	relative SAF-A-GFP expression
	replicate 1	replicate 2	replicate 3	average	SD
SAF-Awt-GFP	1	1	1	1	0
SAF-AAA-GFP	2.07558	1.47736	1.80189	1.78494	0.299472
SAF-ADD-GFP	2.12638	1.24029	1.73487	1.70051	0.44404
SAF-AΔSAP-GFP	0.874633	1.01656	0.983473	0.958223	0.0742579
