# Supplementary material for: Role of the SAF-A/HNRNPU SAP domain in X chromosome inactivation, nuclear dynamics, transcription, splicing, and cell proliferation
Source: PLoS Genet. 2025 Jun 10;21(6):e1011719. doi: 10.1371/journal.pgen.1011719 (PMC12176297; doi:10.1371/journal.pgen.1011719)
Supplement: S2 Data — (XLSX) [file pgen.1011719.s014.xlsx]

## Sheet: Sheet1
	% Ki-67 positive cells
Days	RPE-1 wt replicate 1	RPE-1 wt replicate 2	average	SD
1	96.7	98.7	97.7	1.41421
3	99.3	96.7	98	1.83848
6	99	97	98	1.41421
10	99.3	96	97.65	2.33345
	SAF-A-mAID-mCherry control replicate 1	SAF-A-mAID-mCherry control replicate 2
1	94.3	97	95.65	1.90919
3	95.3	98	96.65	1.90919
6	99.3	95.7	97.5	2.54558
10	94.6	97	95.8	1.69706
	SAF-A-mAID-mCherry depleted replicate 1	SAF-A-mAID-mCherry depleted replicate 2
1	96.3	90	93.15	4.45477
3	90.3	94	92.15	2.6163
6	80	88.7	84.35	6.15183
10	76.6	67	71.8	6.78823
	SAF-A-GFP replicate 1	SAF-A-GFP replicate 2
1	99.3	97.3	98.3	1.41421
3	98.6	96.3	97.45	1.62635
6	93	95.3	94.15	1.62635
10	93	96.7	94.85	2.6163
	SAF-AAA-GFP replicate 1	SAF-AAA-GFP replicate 2
1	96.3	90	93.15	4.45477
3	53.7	70.3	62	11.738
6	48	62.7	55.35	10.3945
10	22	42.3	32.15	14.3543
	SAF-ADD-GFP replicate 1	SAF-ADD-GFP replicate 2
1	96.7	93.7	95.2	2.12132
3	73	65.7	69.35	5.16188
6	19.3	38.7	29	13.7179
10	16.7	27	21.85	7.2832
	SAF-AΔSAP-GFP replicate 1	SAF-AΔSAP-GFP replicate 2
1	97	98.3	97.65	0.919239
3	83.7	70.3	77	9.47523
6	74.7	60	67.35	10.3945
10	70.7	50.3	60.5	14.425
	% PCNA positive cells
	RPE-1 wt replicate 1	RPE-1 wt replicate 2	average	SD
1	36.3	43.3	39.8	4.94975
3	42.3	45	43.65	1.90919
6	34	41.7	37.85	5.44472
10	30	40	35	7.07107
	SAF-A-mAID-mCherry control replicate 1	SAF-A-mAID-mCherry control replicate 2
1	47.6	41.7	44.65	4.17193
3	47	43.3	45.15	2.6163
6	41.6	47.3	44.45	4.03051
10	39.3	45	42.15	4.03051
	SAF-A-mAID-mCherry depleted replicate 1	SAF-A-mAID-mCherry depleted replicate 2
1	29.6	38.7	34.15	6.43467
3	27	32.7	29.85	4.03051
6	16.3	25	20.65	6.15183
10	10.3	15	12.65	3.3234
	SAF-A-GFP replicate 1	SAF-A-GFP replicate 2
1	37.6	43.7	40.65	4.31335
3	40	43	41.5	2.12132
6	32	46	39	9.89949
10	31	44	37.5	9.19239
	SAF-AAA-GFP replicate 1	SAF-AAA-GFP replicate 2
1	40.7	44.7	42.7	2.82843
3	9.3	16.7	13	5.23259
6	10.3	16	13.15	4.03051
10	4.3	7.3	5.8	2.12132
	SAF-ADD-GFP replicate 1	SAF-ADD-GFP replicate 2
1	42	48	45	4.24264
3	6.7	16.7	11.7	7.07107
6	12.7	20	16.35	5.16188
10	8.7	11.6	10.15	2.05061
	SAF-AΔSAP-GFP replicate 1	SAF-AΔSAP-GFP replicate 2
1	45	39.7	42.35	3.74767
3	19	25	22	4.24264
6	16.7	20	18.35	2.33345
10	12	8.3	10.15	2.6163
