# Supplementary material for: Role of the SAF-A/HNRNPU SAP domain in X chromosome inactivation, nuclear dynamics, transcription, splicing, and cell proliferation
Source: PLoS Genet. 2025 Jun 10;21(6):e1011719. doi: 10.1371/journal.pgen.1011719 (PMC12176297; doi:10.1371/journal.pgen.1011719)
Supplement: S3 Data — (XLSX) [file pgen.1011719.s015.xlsx]

## Sheet: Sheet1
genotype	H3/SAF-A replicate 1	H3/SAF-A replicate 2	H3/SAF-A replicate 3	H3/SAF-A replicate 4	H3/SAF-A replicate 5	average	SD	SEM
SAF-Awt-GFP	1	1	1	1	1	1	0	0
SAF-AAA-GFP	0.155843	2.58352	0.556811	0.941903	1.11684	1.07098	0.923092	0.412819
SAF-ADD-GFP	0.105816	0.305508	1.13642	0.495237	1.56289	0.721173	0.608974	0.272342
SAF-AΔSAP-GFP	0.0674381	0.270116	0.5645	0.890614	2.55576	0.869685	0.992409	0.443819
Wilcoxon Signed Rank test	SAF-Awt-GFP	SAF-AAA-GFP
Theoretical median	0	0
Actual median	1	0.9419
Number of values	5	5
Wilcoxon Signed Rank Test
Sum of signed ranks (W)	15	15
Sum of positive ranks	15	15
Sum of negative ranks	0	0
P value (two tailed)	0.0625	0.0625
Exact or estimate?	Exact	Exact
P value summary	ns	ns
Significant (alpha=0.05)?	No	No
How big is the discrepancy?
Discrepancy	1	0.9419
Wilcoxon Signed Rank test	SAF-Awt-GFP	SAF-ADD-GFP
Theoretical median	0	0
Actual median	1	0.4952
Number of values	5	5
Wilcoxon Signed Rank Test
Sum of signed ranks (W)	15	15
Sum of positive ranks	15	15
Sum of negative ranks	0	0
P value (two tailed)	0.0625	0.0625
Exact or estimate?	Exact	Exact
P value summary	ns	ns
Significant (alpha=0.05)?	No	No
How big is the discrepancy?
Discrepancy	1	0.4952
Wilcoxon Signed Rank test	SAF-Awt-GFP	SAF-AΔSAP-GFP
Theoretical median	0	0
Actual median	1	0.5645
Number of values	5	5
Wilcoxon Signed Rank Test
Sum of signed ranks (W)	15	15
Sum of positive ranks	15	15
Sum of negative ranks	0	0
P value (two tailed)	0.0625	0.0625
Exact or estimate?	Exact	Exact
P value summary	ns	ns
Significant (alpha=0.05)?	No	No
How big is the discrepancy?
Discrepancy	1	0.5645
