# Supplementary material for: Role of the SAF-A/HNRNPU SAP domain in X chromosome inactivation, nuclear dynamics, transcription, splicing, and cell proliferation
Source: PLoS Genet. 2025 Jun 10;21(6):e1011719. doi: 10.1371/journal.pgen.1011719 (PMC12176297; doi:10.1371/journal.pgen.1011719)
Supplement: S4 Data — (TXT) [file pgen.1011719.s016.txt]

genotype	Replicate	SpotsPerNucleus
WT	1	6
WT	1	3
WT	1	7
WT	1	4
WT	1	2
WT	1	7
WT	1	3
WT	1	5
WT	1	5
WT	1	14
WT	1	4
WT	1	2
WT	1	3
WT	1	3
WT	1	4
WT	1	2
WT	1	4
WT	1	4
WT	1	3
WT	1	3
WT	1	3
WT	1	3
WT	1	2
WT	1	13
WT	1	4
WT	1	3
WT	1	2
WT	1	3
WT	1	7
WT	1	3
WT	1	5
WT	1	2
WT	1	1
WT	1	13
WT	1	3
WT	1	6
WT	1	4
WT	1	8
WT	1	3
WT	1	5
WT	1	8
WT	1	9
WT	1	2
WT	1	6
WT	1	6
WT	1	8
WT	1	3
WT	1	6
WT	1	3
WT	1	7
WT	1	1
WT	1	2
WT	1	3
WT	1	6
WT	1	5
WT	1	4
WT	1	7
WT	1	9
WT	1	9
WT	1	9
WT	1	8
WT	1	1
WT	1	7
WT	1	2
WT	1	3
WT	1	5
WT	1	3
WT	1	7
WT	1	2
WT	1	3
WT	1	3
WT	1	10
WT	1	2
WT	1	5
WT	1	2
WT	1	5
WT	1	3
WT	1	3
WT	1	3
WT	1	4
WT	1	5
WT	1	4
WT	1	5
WT	1	3
WT	1	9
WT	1	3
WT	1	1
WT	1	2
WT	1	9
WT	1	5
WT	1	4
WT	1	6
WT	1	3
WT	1	3
WT	1	2
WT	1	7
WT	1	5
WT	1	4
WT	1	8
WT	1	5
WT	1	6
WT	1	5
WT	1	2
WT	1	10
WT	1	9
WT	1	8
WT	1	5
WT	1	1
WT	1	8
WT	1	4
WT	1	3
WT	1	6
WT	1	10
WT	1	8
WT	1	4
WT	1	8
WT	1	8
WT	1	3
WT	1	9
WT	1	5
WT	1	4
WT	1	10
WT	1	4
WT	1	13
WT	1	3
WT	1	2
WT	1	3
WT	1	1
WT	1	5
WT	1	5
WT	1	3
WT	1	4
WT	1	12
WT	1	3
WT	1	3
WT	1	2
WT	1	2
AA	1	2
AA	1	1
AA	1	3
AA	1	3
AA	1	5
AA	1	3
AA	1	3
AA	1	1
AA	1	2
AA	1	4
AA	1	2
AA	1	6
AA	1	2
AA	1	19
AA	1	9
AA	1	2
AA	1	5
AA	1	9
AA	1	8
AA	1	9
AA	1	2
AA	1	3
AA	1	7
AA	1	16
AA	1	1
AA	1	3
AA	1	9
AA	1	2
AA	1	2
AA	1	9
AA	1	6
AA	1	10
AA	1	4
AA	1	9
AA	1	1
AA	1	6
AA	1	3
AA	1	8
AA	1	5
AA	1	3
AA	1	3
AA	1	1
AA	1	5
AA	1	11
AA	1	6
AA	1	2
AA	1	1
AA	1	6
AA	1	2
AA	1	6
AA	1	3
AA	1	3
AA	1	3
AA	1	2
AA	1	3
AA	1	3
AA	1	3
AA	1	1
AA	1	7
AA	1	6
AA	1	2
AA	1	1
AA	1	2
AA	1	8
AA	1	3
AA	1	3
AA	1	3
AA	1	6
AA	1	4
AA	1	8
AA	1	2
AA	1	7
AA	1	7
AA	1	2
AA	1	2
AA	1	7
AA	1	3
AA	1	8
AA	1	5
AA	1	3
AA	1	8
AA	1	6
AA	1	5
AA	1	2
AA	1	5
AA	1	11
AA	1	4
AA	1	5
AA	1	3
AA	1	4
AA	1	3
AA	1	8
AA	1	2
AA	1	2
AA	1	5
AA	1	2
AA	1	5
AA	1	1
AA	1	1
AA	1	3
AA	1	2
AA	1	8
AA	1	2
AA	1	6
AA	1	3
AA	1	8
AA	1	3
AA	1	5
AA	1	9
AA	1	1
AA	1	2
AA	1	4
AA	1	4
AA	1	4
AA	1	4
AA	1	10
AA	1	4
AA	1	9
AA	1	4
AA	1	2
AA	1	3
AA	1	10
AA	1	6
AA	1	7
AA	1	6
AA	1	4
AA	1	13
AA	1	5
AA	1	2
AA	1	2
AA	1	3
AA	1	3
AA	1	2
AA	1	1
AA	1	2
AA	1	3
AA	1	3
AA	1	1
AA	1	2
AA	1	3
AA	1	8
AA	1	6
AA	1	5
AA	1	4
AA	1	3
AA	1	3
AA	1	6
AA	1	4
AA	1	3
AA	1	2
AA	1	3
AA	1	4
AA	1	2
AA	1	9
AA	1	3
AA	1	7
AA	1	8
AA	1	6
AA	1	9
AA	1	6
AA	1	5
AA	1	3
AA	1	1
AA	1	5
AA	1	6
AA	1	2
AA	1	5
AA	1	7
AA	1	3
AA	1	2
DD	1	23
DD	1	21
DD	1	24
DD	1	18
DD	1	12
DD	1	13
DD	1	6
DD	1	9
DD	1	3
DD	1	10
DD	1	2
DD	1	12
DD	1	3
DD	1	12
DD	1	7
DD	1	21
DD	1	14
DD	1	3
DD	1	3
DD	1	2
DD	1	1
DD	1	4
DD	1	10
DD	1	7
DD	1	12
DD	1	8
DD	1	13
DD	1	11
DD	1	24
DD	1	16
DD	1	12
DD	1	6
DD	1	6
DD	1	2
DD	1	2
DD	1	8
DD	1	2
DD	1	3
DD	1	3
DD	1	2
DD	1	4
DD	1	3
DD	1	2
DD	1	10
DD	1	10
DD	1	6
DD	1	9
DD	1	22
DD	1	5
DD	1	2
DD	1	7
DD	1	4
DD	1	9
DD	1	13
DD	1	11
DD	1	8
DD	1	2
DD	1	5
DD	1	2
DD	1	4
DD	1	6
DD	1	8
DD	1	6
DD	1	4
DD	1	2
DD	1	8
DD	1	4
DD	1	7
DD	1	3
DD	1	18
DD	1	15
DD	1	19
DD	1	18
DD	1	10
DD	1	11
DD	1	3
DD	1	3
DD	1	9
DD	1	5
DD	1	9
DD	1	3
DD	1	9
DD	1	7
DD	1	17
DD	1	14
DD	1	11
DD	1	15
DD	1	4
DD	1	13
DD	1	7
DD	1	6
DD	1	8
DD	1	4
DD	1	6
DD	1	7
DD	1	5
DD	1	2
DD	1	8
DD	1	4
DD	1	3
DD	1	9
DD	1	9
DD	1	3
DD	1	11
DD	1	6
DD	1	15
DD	1	12
DD	1	13
DD	1	10
DD	1	1
DD	1	3
DD	1	15
DD	1	10
DD	1	12
DD	1	7
DD	1	12
DD	1	6
DD	1	11
DD	1	11
DD	1	4
DD	1	12
DD	1	3
DD	1	11
DD	1	9
DD	1	19
DD	1	9
DD	1	11
DD	1	10
DD	1	14
DD	1	2
DD	1	3
DD	1	11
DD	1	6
RPE	1	6
RPE	1	2
RPE	1	5
RPE	1	4
RPE	1	2
RPE	1	5
RPE	1	6
RPE	1	6
RPE	1	8
RPE	1	2
RPE	1	5
RPE	1	2
RPE	1	2
RPE	1	3
RPE	1	2
RPE	1	4
RPE	1	3
RPE	1	5
RPE	1	6
RPE	1	5
RPE	1	3
RPE	1	2
RPE	1	1
RPE	1	4
RPE	1	2
RPE	1	1
RPE	1	3
RPE	1	1
RPE	1	4
RPE	1	10
RPE	1	3
RPE	1	7
RPE	1	2
RPE	1	10
RPE	1	5
RPE	1	2
RPE	1	3
RPE	1	3
RPE	1	6
RPE	1	3
RPE	1	4
RPE	1	2
RPE	1	5
RPE	1	2
RPE	1	1
RPE	1	10
RPE	1	2
RPE	1	4
RPE	1	7
RPE	1	3
RPE	1	2
RPE	1	3
RPE	1	3
RPE	1	3
RPE	1	6
RPE	1	1
RPE	1	2
RPE	1	4
RPE	1	2
RPE	1	2
RPE	1	4
RPE	1	3
RPE	1	4
RPE	1	4
RPE	1	3
RPE	1	3
RPE	1	6
RPE	1	8
RPE	1	1
RPE	1	1
RPE	1	1
RPE	1	5
RPE	1	6
RPE	1	3
RPE	1	8
RPE	1	3
RPE	1	5
RPE	1	11
RPE	1	2
RPE	1	3
RPE	1	2
RPE	1	4
RPE	1	4
RPE	1	2
RPE	1	1
RPE	1	1
RPE	1	3
RPE	1	2
RPE	1	6
RPE	1	2
RPE	1	6
RPE	1	3
RPE	1	4
RPE	1	2
RPE	1	5
RPE	1	1
RPE	1	2
RPE	1	6
RPE	1	2
RPE	1	1
RPE	1	9
RPE	1	3
RPE	1	3
RPE	1	9
RPE	1	6
RPE	1	4
RPE	1	4
RPE	1	7
RPE	1	3
RPE	1	6
RPE	1	6
RPE	1	7
RPE	1	2
RPE	1	4
RPE	1	2
RPE	1	2
RPE	1	5
RPE	1	7
RPE	1	10
RPE	1	3
RPE	1	4
RPE	1	3
RPE	1	4
RPE	1	1
RPE	1	3
RPE	1	7
RPE	1	2
RPE	1	8
RPE	1	5
RPE	1	2
RPE	1	2
RPE	1	2
RPE	1	2
RPE	1	1
RPE	1	3
RPE	1	3
RPE	1	3
RPE	1	3
RPE	1	1
RPE	1	5
RPE	1	6
RPE	1	4
RPE	1	4
RPE	1	4
RPE	1	2
RPE	1	3
RPE	1	1
RPE	1	4
RPE	1	7
RPE	1	4
RPE	1	4
RPE	1	2
RPE	1	4
RPE	1	3
RPE	1	3
RPE	1	1
RPE	1	2
RPE	1	2
RPE	1	6
RPE	1	2
RPE	1	2
RPE	1	4
RPE	1	6
RPE	1	1
RPE	1	6
RPE	1	3
RPE	1	1
RPE	1	2
RPE	1	3
RPE	1	3
RPE	1	2
RPE	1	8
RPE	1	1
RPE	1	2
RPE	1	3
RPE	1	1
RPE	1	3
RPE	1	1
RPE	1	3
RPE	1	2
RPE	1	3
RPE	1	3
RPE	1	1
RPE	1	3
RPE	1	4
RPE	1	4
RPE	1	3
RPE	1	3
RPE	1	17
RPE	1	8
RPE	1	5
RPE	1	8
RPE	1	11
KO	1	8
KO	1	10
KO	1	22
KO	1	14
KO	1	9
KO	1	14
KO	1	11
KO	1	16
KO	1	23
KO	1	14
KO	1	15
KO	1	22
KO	1	12
KO	1	19
KO	1	24
KO	1	11
KO	1	16
KO	1	10
KO	1	5
KO	1	6
KO	1	1
KO	1	5
KO	1	5
KO	1	6
KO	1	10
KO	1	6
KO	1	2
KO	1	14
KO	1	9
KO	1	9
KO	1	18
KO	1	6
KO	1	1
KO	1	21
KO	1	18
KO	1	19
KO	1	9
KO	1	15
KO	1	5
KO	1	13
KO	1	16
KO	1	14
KO	1	4
KO	1	8
KO	1	10
KO	1	3
KO	1	4
KO	1	4
KO	1	8
KO	1	16
KO	1	27
KO	1	2
KO	1	9
KO	1	22
KO	1	14
KO	1	13
KO	1	5
KO	1	3
KO	1	10
KO	1	31
KO	1	20
KO	1	3
KO	1	3
KO	1	8
KO	1	3
KO	1	8
KO	1	19
KO	1	5
KO	1	7
KO	1	9
KO	1	11
KO	1	24
KO	1	24
KO	1	21
KO	1	25
KO	1	18
KO	1	37
KO	1	10
KO	1	15
KO	1	10
KO	1	16
KO	1	8
KO	1	12
KO	1	6
KO	1	16
KO	1	16
KO	1	5
KO	1	11
KO	1	18
KO	1	13
KO	1	4
KO	1	3
KO	1	11
KO	1	44
KO	1	3
KO	1	3
KO	1	6
KO	1	10
KO	1	19
KO	1	6
KO	1	23
KO	1	12
KO	1	4
KO	1	14
KO	1	4
KO	1	5
KO	1	3
KO	1	7
KO	1	6
KO	1	6
KO	1	16
KO	1	5
KO	1	10
KO	1	16
KO	1	7
KO	1	7
KO	1	11
KO	1	13
KO	1	45
KO	1	21
KO	1	16
KO	1	19
WT	2	7
WT	2	6
WT	2	4
WT	2	2
WT	2	8
WT	2	3
WT	2	5
WT	2	8
WT	2	3
WT	2	6
WT	2	8
WT	2	3
WT	2	5
WT	2	3
WT	2	3
WT	2	5
WT	2	3
WT	2	2
WT	2	4
WT	2	4
WT	2	11
WT	2	2
WT	2	7
WT	2	8
WT	2	10
WT	2	1
WT	2	5
WT	2	5
WT	2	4
WT	2	3
WT	2	4
WT	2	10
WT	2	8
WT	2	8
WT	2	4
WT	2	2
WT	2	11
WT	2	3
WT	2	4
WT	2	5
WT	2	7
WT	2	8
WT	2	3
WT	2	2
WT	2	7
WT	2	3
WT	2	4
WT	2	2
WT	2	3
WT	2	5
WT	2	6
WT	2	1
WT	2	9
WT	2	5
WT	2	9
WT	2	3
WT	2	17
WT	2	5
WT	2	4
WT	2	4
WT	2	6
WT	2	3
WT	2	6
WT	2	13
WT	2	5
WT	2	2
WT	2	5
WT	2	9
WT	2	5
WT	2	6
WT	2	3
WT	2	2
WT	2	3
WT	2	4
WT	2	6
WT	2	4
WT	2	11
WT	2	9
WT	2	6
WT	2	4
WT	2	4
WT	2	6
WT	2	5
WT	2	4
WT	2	4
WT	2	3
WT	2	6
WT	2	4
WT	2	5
WT	2	8
WT	2	4
WT	2	5
WT	2	2
WT	2	12
WT	2	9
WT	2	7
WT	2	7
WT	2	6
WT	2	11
WT	2	2
WT	2	4
WT	2	5
WT	2	1
WT	2	6
WT	2	2
WT	2	2
WT	2	4
WT	2	3
WT	2	4
WT	2	3
WT	2	4
WT	2	9
WT	2	4
WT	2	3
WT	2	6
WT	2	7
WT	2	3
WT	2	5
WT	2	3
WT	2	4
WT	2	8
WT	2	2
WT	2	2
WT	2	2
WT	2	2
WT	2	1
WT	2	2
WT	2	7
WT	2	3
WT	2	4
WT	2	6
WT	2	8
WT	2	4
WT	2	9
WT	2	4
WT	2	7
WT	2	4
WT	2	5
WT	2	3
WT	2	6
WT	2	4
WT	2	4
WT	2	13
WT	2	14
WT	2	4
WT	2	9
WT	2	18
WT	2	13
WT	2	6
WT	2	5
WT	2	3
WT	2	10
WT	2	15
WT	2	4
WT	2	9
WT	2	8
WT	2	3
WT	2	3
WT	2	7
WT	2	3
WT	2	4
WT	2	3
WT	2	4
WT	2	2
WT	2	2
WT	2	5
WT	2	8
WT	2	3
WT	2	1
WT	2	3
WT	2	5
WT	2	3
WT	2	4
WT	2	14
WT	2	4
WT	2	12
WT	2	3
WT	2	2
WT	2	2
WT	2	4
WT	2	8
WT	2	3
WT	2	2
WT	2	9
WT	2	6
WT	2	12
WT	2	7
WT	2	8
WT	2	3
WT	2	3
WT	2	9
WT	2	2
WT	2	11
WT	2	5
WT	2	10
WT	2	2
WT	2	12
WT	2	4
WT	2	5
WT	2	3
WT	2	12
WT	2	1
WT	2	9
WT	2	9
WT	2	5
WT	2	4
WT	2	7
WT	2	6
WT	2	6
WT	2	4
WT	2	4
WT	2	8
WT	2	6
WT	2	7
WT	2	2
WT	2	3
WT	2	6
WT	2	8
WT	2	5
WT	2	8
WT	2	7
WT	2	11
WT	2	3
WT	2	3
WT	2	5
WT	2	3
WT	2	4
WT	2	2
WT	2	6
WT	2	7
WT	2	3
WT	2	4
WT	2	5
WT	2	12
WT	2	3
WT	2	4
AA	2	18
AA	2	13
AA	2	10
AA	2	7
AA	2	7
AA	2	7
AA	2	11
AA	2	2
AA	2	4
AA	2	4
AA	2	10
AA	2	3
AA	2	3
AA	2	4
AA	2	4
AA	2	7
AA	2	6
AA	2	4
AA	2	6
AA	2	15
AA	2	3
AA	2	7
AA	2	13
AA	2	13
AA	2	6
AA	2	10
AA	2	2
AA	2	4
AA	2	4
AA	2	7
AA	2	4
AA	2	11
AA	2	10
AA	2	2
AA	2	4
AA	2	4
AA	2	3
AA	2	3
AA	2	2
AA	2	3
AA	2	7
AA	2	6
AA	2	4
AA	2	3
AA	2	9
AA	2	10
AA	2	5
AA	2	3
AA	2	4
AA	2	8
AA	2	7
AA	2	4
AA	2	3
AA	2	5
AA	2	5
AA	2	5
AA	2	4
AA	2	4
AA	2	5
AA	2	1
AA	2	2
AA	2	5
AA	2	4
AA	2	4
AA	2	8
AA	2	3
AA	2	6
AA	2	5
AA	2	4
AA	2	5
AA	2	9
AA	2	2
AA	2	10
AA	2	4
AA	2	12
AA	2	2
AA	2	7
AA	2	5
AA	2	6
AA	2	6
AA	2	9
AA	2	6
AA	2	7
AA	2	11
AA	2	5
AA	2	12
AA	2	6
AA	2	12
AA	2	5
AA	2	7
AA	2	3
AA	2	9
AA	2	5
AA	2	4
AA	2	3
AA	2	5
AA	2	6
AA	2	3
AA	2	4
AA	2	7
AA	2	4
AA	2	7
AA	2	5
AA	2	4
AA	2	2
AA	2	1
AA	2	6
AA	2	4
AA	2	2
AA	2	2
AA	2	5
AA	2	4
AA	2	2
AA	2	5
AA	2	7
AA	2	5
AA	2	9
AA	2	9
AA	2	10
AA	2	1
AA	2	5
AA	2	3
AA	2	4
AA	2	2
AA	2	11
AA	2	2
AA	2	6
AA	2	5
AA	2	2
AA	2	7
AA	2	7
AA	2	2
AA	2	5
AA	2	15
AA	2	7
AA	2	3
AA	2	4
AA	2	7
AA	2	6
AA	2	1
AA	2	3
AA	2	7
AA	2	1
AA	2	5
AA	2	2
AA	2	2
AA	2	6
AA	2	7
AA	2	4
AA	2	1
AA	2	10
AA	2	8
AA	2	5
AA	2	5
AA	2	7
AA	2	2
AA	2	15
AA	2	10
AA	2	4
AA	2	4
AA	2	8
AA	2	2
AA	2	8
AA	2	7
AA	2	5
AA	2	6
AA	2	6
AA	2	18
AA	2	7
AA	2	6
AA	2	7
AA	2	7
AA	2	4
AA	2	7
AA	2	10
AA	2	6
AA	2	13
AA	2	10
AA	2	4
AA	2	8
AA	2	4
AA	2	6
AA	2	7
AA	2	5
AA	2	5
AA	2	4
AA	2	7
AA	2	7
AA	2	6
AA	2	4
AA	2	7
AA	2	2
AA	2	6
AA	2	13
AA	2	12
AA	2	8
AA	2	3
AA	2	8
AA	2	5
AA	2	6
AA	2	8
AA	2	6
AA	2	4
AA	2	4
AA	2	4
AA	2	4
DD	2	12
DD	2	5
DD	2	17
DD	2	5
DD	2	8
DD	2	9
DD	2	17
DD	2	4
DD	2	2
DD	2	12
DD	2	15
DD	2	10
DD	2	12
DD	2	4
DD	2	2
DD	2	8
DD	2	2
DD	2	5
DD	2	4
DD	2	6
DD	2	16
DD	2	17
DD	2	9
DD	2	7
DD	2	10
DD	2	14
DD	2	19
DD	2	11
DD	2	12
DD	2	7
DD	2	11
DD	2	18
DD	2	24
DD	2	20
DD	2	19
DD	2	17
DD	2	12
DD	2	11
DD	2	4
DD	2	16
DD	2	42
DD	2	16
DD	2	22
DD	2	16
DD	2	10
DD	2	14
DD	2	20
DD	2	13
DD	2	17
DD	2	24
DD	2	11
DD	2	22
DD	2	8
DD	2	16
DD	2	20
DD	2	22
DD	2	34
DD	2	20
DD	2	15
DD	2	18
DD	2	19
DD	2	8
DD	2	3
DD	2	6
DD	2	11
DD	2	18
DD	2	10
DD	2	5
DD	2	3
DD	2	20
DD	2	10
DD	2	21
DD	2	35
DD	2	16
DD	2	21
DD	2	16
DD	2	13
DD	2	10
DD	2	19
DD	2	19
DD	2	14
DD	2	13
DD	2	15
DD	2	18
DD	2	11
DD	2	13
DD	2	10
DD	2	13
DD	2	7
DD	2	3
DD	2	4
DD	2	14
DD	2	5
DD	2	7
DD	2	35
DD	2	10
DD	2	21
DD	2	20
DD	2	12
DD	2	14
DD	2	11
DD	2	9
DD	2	9
DD	2	7
DD	2	15
DD	2	11
DD	2	18
DD	2	29
DD	2	19
DD	2	27
DD	2	18
DD	2	6
DD	2	5
DD	2	10
DD	2	19
DD	2	3
DD	2	10
DD	2	12
DD	2	15
DD	2	32
DD	2	11
DD	2	34
DD	2	22
DD	2	10
DD	2	9
DD	2	20
DD	2	33
DD	2	20
DD	2	16
DD	2	9
DD	2	10
DD	2	10
DD	2	5
DD	2	13
DD	2	18
DD	2	24
DD	2	9
DD	2	8
DD	2	12
DD	2	15
DD	2	10
DD	2	15
DD	2	2
DD	2	6
DD	2	30
DD	2	11
DD	2	8
DD	2	14
DD	2	16
DD	2	10
DD	2	10
DD	2	8
DD	2	16
DD	2	12
DD	2	14
DD	2	12
DD	2	18
DD	2	17
DD	2	8
DD	2	12
DD	2	7
DD	2	13
DD	2	3
DD	2	4
DD	2	3
DD	2	9
DD	2	5
DD	2	18
DD	2	8
DD	2	7
DD	2	7
DD	2	11
DD	2	9
DD	2	11
DD	2	11
DD	2	15
DD	2	8
DD	2	23
DD	2	14
DD	2	8
DD	2	10
DD	2	12
DD	2	20
DD	2	21
DD	2	8
DD	2	4
DD	2	6
DD	2	17
DD	2	8
DD	2	6
DD	2	15
DD	2	16
DD	2	17
DD	2	17
DD	2	12
DD	2	11
DD	2	9
DD	2	5
KO	2	11
KO	2	29
KO	2	15
KO	2	8
KO	2	14
KO	2	11
KO	2	25
KO	2	8
KO	2	23
KO	2	13
KO	2	16
KO	2	34
KO	2	21
KO	2	12
KO	2	12
KO	2	13
KO	2	11
KO	2	7
KO	2	14
KO	2	16
KO	2	4
KO	2	20
KO	2	7
KO	2	12
KO	2	4
KO	2	3
KO	2	4
KO	2	10
KO	2	9
KO	2	12
KO	2	8
KO	2	10
KO	2	7
KO	2	12
KO	2	16
KO	2	10
KO	2	19
KO	2	9
KO	2	13
KO	2	12
KO	2	7
KO	2	9
KO	2	6
KO	2	16
KO	2	10
KO	2	12
KO	2	12
KO	2	4
KO	2	52
KO	2	31
KO	2	8
KO	2	5
KO	2	10
KO	2	33
KO	2	9
KO	2	20
KO	2	3
KO	2	4
KO	2	12
KO	2	22
KO	2	15
KO	2	23
KO	2	17
KO	2	8
KO	2	19
KO	2	10
KO	2	17
KO	2	2
KO	2	11
KO	2	5
KO	2	2
KO	2	14
KO	2	16
KO	2	7
KO	2	14
KO	2	7
KO	2	16
KO	2	4
KO	2	6
KO	2	17
KO	2	7
KO	2	21
KO	2	12
KO	2	13
KO	2	8
KO	2	8
KO	2	4
KO	2	4
KO	2	17
KO	2	10
KO	2	10
KO	2	3
KO	2	10
KO	2	17
KO	2	5
KO	2	9
KO	2	10
KO	2	6
KO	2	18
KO	2	17
KO	2	16
KO	2	21
KO	2	15
KO	2	11
KO	2	12
KO	2	13
KO	2	2
KO	2	5
KO	2	6
KO	2	4
KO	2	13
KO	2	8
KO	2	12
KO	2	3
KO	2	5
KO	2	10
KO	2	8
KO	2	3
KO	2	18
KO	2	13
KO	2	26
KO	2	15
KO	2	13
KO	2	11
KO	2	5
KO	2	10
KO	2	12
KO	2	12
KO	2	6
KO	2	16
KO	2	12
KO	2	3
KO	2	7
KO	2	14
KO	2	10
KO	2	11
KO	2	6
KO	2	14
KO	2	15
KO	2	15
KO	2	16
KO	2	25
KO	2	17
KO	2	7
KO	2	11
KO	2	7
KO	2	5
KO	2	13
KO	2	15
KO	2	21
KO	2	7
KO	2	18
KO	2	5
KO	2	11
KO	2	3
KO	2	7
KO	2	9
KO	2	16
KO	2	4
KO	2	15
KO	2	17
KO	2	16
KO	2	20
KO	2	11
KO	2	16
KO	2	19
KO	2	25
KO	2	17
KO	2	34
KO	2	17
KO	2	7
KO	2	3
KO	2	8
KO	2	12
KO	2	9
KO	2	10
KO	2	32
KO	2	6
KO	2	16
KO	2	19
KO	2	10
KO	2	7
KO	2	15
KO	2	6
KO	2	11
KO	2	40
KO	2	41
KO	2	12
KO	2	14
KO	2	12
KO	2	7
KO	2	9
KO	2	11
KO	2	6
KO	2	5
KO	2	6
KO	2	7
KO	2	11
KO	2	19
KO	2	12
KO	2	2
KO	2	7
KO	2	9
KO	2	11
KO	2	11
KO	2	9
KO	2	18
KO	2	7
KO	2	22
KO	2	7
KO	2	17
KO	2	8
KO	2	9
KO	2	29
KO	2	17
KO	2	18
KO	2	5
KO	2	7
KO	2	32
KO	2	16
RPE	2	5
RPE	2	2
RPE	2	2
RPE	2	2
RPE	2	2
RPE	2	3
RPE	2	1
RPE	2	2
RPE	2	4
RPE	2	2
RPE	2	2
RPE	2	5
RPE	2	2
RPE	2	4
RPE	2	1
RPE	2	1
RPE	2	3
RPE	2	1
RPE	2	3
RPE	2	4
RPE	2	3
RPE	2	3
RPE	2	2
RPE	2	1
RPE	2	11
RPE	2	7
RPE	2	3
RPE	2	2
RPE	2	7
RPE	2	4
RPE	2	6
RPE	2	4
RPE	2	2
RPE	2	3
RPE	2	7
RPE	2	3
RPE	2	4
RPE	2	5
RPE	2	5
RPE	2	2
RPE	2	5
RPE	2	6
RPE	2	3
RPE	2	2
RPE	2	4
RPE	2	2
RPE	2	2
RPE	2	1
RPE	2	4
RPE	2	1
RPE	2	6
RPE	2	2
RPE	2	1
RPE	2	3
RPE	2	3
RPE	2	5
RPE	2	4
RPE	2	7
RPE	2	3
RPE	2	2
RPE	2	2
RPE	2	3
RPE	2	5
RPE	2	3
RPE	2	7
RPE	2	2
RPE	2	13
RPE	2	7
RPE	2	3
RPE	2	5
RPE	2	4
RPE	2	9
RPE	2	5
RPE	2	4
RPE	2	1
RPE	2	4
RPE	2	6
RPE	2	3
RPE	2	4
RPE	2	5
RPE	2	2
RPE	2	1
RPE	2	5
RPE	2	2
RPE	2	6
RPE	2	5
RPE	2	4
RPE	2	5
RPE	2	6
RPE	2	2
RPE	2	5
RPE	2	7
RPE	2	8
RPE	2	4
RPE	2	2
RPE	2	1
RPE	2	2
RPE	2	4
RPE	2	8
RPE	2	3
RPE	2	6
RPE	2	1
RPE	2	6
RPE	2	2
RPE	2	6
RPE	2	6
RPE	2	6
RPE	2	4
RPE	2	6
RPE	2	3
RPE	2	2
RPE	2	6
RPE	2	3
RPE	2	4
RPE	2	3
RPE	2	5
RPE	2	1
RPE	2	1
RPE	2	7
RPE	2	4
RPE	2	6
RPE	2	2
RPE	2	6
RPE	2	2
RPE	2	4
RPE	2	2
RPE	2	4
RPE	2	3
RPE	2	1
RPE	2	5
RPE	2	3
RPE	2	1
RPE	2	2
RPE	2	5
RPE	2	3
RPE	2	1
RPE	2	5
RPE	2	2
RPE	2	8
RPE	2	3
RPE	2	4
RPE	2	5
RPE	2	1
RPE	2	1
RPE	2	5
RPE	2	2
RPE	2	2
RPE	2	2
RPE	2	4
RPE	2	4
RPE	2	7
RPE	2	3
RPE	2	3
RPE	2	5
RPE	2	1
RPE	2	6
RPE	2	4
RPE	2	7
RPE	2	5
RPE	2	3
RPE	2	2
RPE	2	2
RPE	2	1
RPE	2	6
RPE	2	3
RPE	2	1
RPE	2	4
RPE	2	1
RPE	2	9
RPE	2	5
RPE	2	1
RPE	2	3
RPE	2	3
RPE	2	6
RPE	2	3
RPE	2	5
RPE	2	4
RPE	2	2
RPE	2	4
RPE	2	2
RPE	2	3
RPE	2	6
RPE	2	5
RPE	2	2
RPE	2	3
RPE	2	3
RPE	2	3
RPE	2	4
RPE	2	3
RPE	2	2
RPE	2	4
RPE	2	4
RPE	2	5
RPE	2	3
RPE	2	2
RPE	2	2
RPE	2	6
RPE	2	6
RPE	2	1
RPE	2	3
RPE	2	1
RPE	2	7
RPE	2	5
RPE	2	5
RPE	2	11
RPE	2	2
RPE	2	6
RPE	2	6
RPE	2	4
RPE	2	7
RPE	2	4
DeltaSAP	1	13
DeltaSAP	1	2
DeltaSAP	1	6
DeltaSAP	1	4
DeltaSAP	1	5
DeltaSAP	1	12
DeltaSAP	1	5
DeltaSAP	1	11
DeltaSAP	1	5
DeltaSAP	1	15
DeltaSAP	1	17
DeltaSAP	1	8
DeltaSAP	1	8
DeltaSAP	1	17
DeltaSAP	1	10
DeltaSAP	1	8
DeltaSAP	1	3
DeltaSAP	1	11
DeltaSAP	1	2
DeltaSAP	1	6
DeltaSAP	1	10
DeltaSAP	1	8
DeltaSAP	1	16
DeltaSAP	1	20
DeltaSAP	1	23
DeltaSAP	1	7
DeltaSAP	1	45
DeltaSAP	1	15
DeltaSAP	1	15
DeltaSAP	1	8
DeltaSAP	1	5
DeltaSAP	1	12
DeltaSAP	1	12
DeltaSAP	1	5
DeltaSAP	1	30
DeltaSAP	1	30
DeltaSAP	1	23
DeltaSAP	1	17
DeltaSAP	1	20
DeltaSAP	1	12
DeltaSAP	1	5
DeltaSAP	1	9
DeltaSAP	1	3
DeltaSAP	1	5
DeltaSAP	1	6
DeltaSAP	1	3
DeltaSAP	1	8
DeltaSAP	1	3
DeltaSAP	1	6
DeltaSAP	1	2
DeltaSAP	1	6
DeltaSAP	1	5
DeltaSAP	1	16
DeltaSAP	1	18
DeltaSAP	1	5
DeltaSAP	1	8
DeltaSAP	1	8
DeltaSAP	1	12
DeltaSAP	1	10
DeltaSAP	1	14
DeltaSAP	1	18
DeltaSAP	1	19
DeltaSAP	1	18
DeltaSAP	1	6
DeltaSAP	1	3
DeltaSAP	1	5
DeltaSAP	1	9
DeltaSAP	1	3
DeltaSAP	1	12
DeltaSAP	1	7
DeltaSAP	1	7
DeltaSAP	1	18
DeltaSAP	1	10
DeltaSAP	1	12
DeltaSAP	1	4
DeltaSAP	1	29
DeltaSAP	1	19
DeltaSAP	1	14
DeltaSAP	1	23
DeltaSAP	1	16
DeltaSAP	1	31
DeltaSAP	1	20
DeltaSAP	1	21
DeltaSAP	1	17
DeltaSAP	1	33
DeltaSAP	1	20
DeltaSAP	1	7
DeltaSAP	1	14
DeltaSAP	1	10
DeltaSAP	1	12
DeltaSAP	1	10
DeltaSAP	1	19
DeltaSAP	1	11
DeltaSAP	1	26
DeltaSAP	1	16
DeltaSAP	1	31
DeltaSAP	1	20
DeltaSAP	1	22
DeltaSAP	1	14
DeltaSAP	1	1
DeltaSAP	1	3
DeltaSAP	1	3
DeltaSAP	1	9
DeltaSAP	1	1
DeltaSAP	1	4
DeltaSAP	1	2
DeltaSAP	1	3
DeltaSAP	1	16
DeltaSAP	1	5
DeltaSAP	1	22
DeltaSAP	1	12
DeltaSAP	1	11
DeltaSAP	1	9
DeltaSAP	1	3
DeltaSAP	1	29
DeltaSAP	1	7
DeltaSAP	1	27
DeltaSAP	1	13
DeltaSAP	1	29
DeltaSAP	1	17
DeltaSAP	1	13
DeltaSAP	1	22
DeltaSAP	1	9
DeltaSAP	1	18
DeltaSAP	1	6
DeltaSAP	1	6
DeltaSAP	1	8
DeltaSAP	1	30
DeltaSAP	1	25
DeltaSAP	1	21
DeltaSAP	1	10
DeltaSAP	1	29
DeltaSAP	1	38
DeltaSAP	1	17
DeltaSAP	1	13
DeltaSAP	1	14
DeltaSAP	1	5
DeltaSAP	1	4
DeltaSAP	1	2
DeltaSAP	1	11
DeltaSAP	1	9
DeltaSAP	1	17
DeltaSAP	1	8
DeltaSAP	1	9
DeltaSAP	1	7
DeltaSAP	1	13
DeltaSAP	1	4
DeltaSAP	1	14
DeltaSAP	1	4
DeltaSAP	1	13
DeltaSAP	1	16
DeltaSAP	1	14
DeltaSAP	1	6
DeltaSAP	1	7
DeltaSAP	1	20
DeltaSAP	1	51
DeltaSAP	1	23
DeltaSAP	1	11
DeltaSAP	1	15
DeltaSAP	1	16
DeltaSAP	2	9
DeltaSAP	2	10
DeltaSAP	2	16
DeltaSAP	2	9
DeltaSAP	2	7
DeltaSAP	2	24
DeltaSAP	2	16
DeltaSAP	2	10
DeltaSAP	2	29
DeltaSAP	2	15
DeltaSAP	2	14
DeltaSAP	2	13
DeltaSAP	2	11
[truncated: 145 more rows]
