# Supplementary material for: Role of the SAF-A/HNRNPU SAP domain in X chromosome inactivation, nuclear dynamics, transcription, splicing, and cell proliferation
Source: PLoS Genet. 2025 Jun 10;21(6):e1011719. doi: 10.1371/journal.pgen.1011719 (PMC12176297; doi:10.1371/journal.pgen.1011719)
Supplement: S5 Data — (XLSX) [file pgen.1011719.s017.xlsx]

## Sheet: Sheet1
	% H2AK119ub positive cells						Statistical comparisons
	SAF-Awt (RPE-1) replicate 1	SAF-Awt (RPE-1) replicate 2	average	SD			Unpaired t test, two tailed
	94	90	92	2.82843
								p value	p value summary	Significantly different (P < 0.05)?
	SAF-Awt-GFP replicate 1	SAF-Awt-GFP replicate 2					SAF-Awt (RPE-1) vs. SAF-Awt-GFP	0.86	ns	no
	90	93	91.5	2.12132
	SAF-A depleted replicate 1	SAF-A depleted replicate 2					SAF-Awt (RPE-1) vs. SAF-A depleted	0.0065	**	yes
	55	50	52.5	3.53553
	SAF-AAA-GFP replicate 1	SAF-AAA-GFP replicate 2					SAF-Awt (RPE-1) vs. SAF-AAA-GFP	0.0174	*	yes
	62	68	65	4.24264
	SAF-ADD-GFP replicate 1	SAF-ADD-GFP replicate 2					SAF-Awt (RPE-1) vs. SAF-ADD-GFP	0.0084	**	yes
	56	50	53	4.24264
	SAF-AΔSAP-GFP replicate 1	SAF-AΔSAP-GFP replicate 2					SAF-Awt (RPE-1) vs. SAF-AΔSAP-GFP	0.0033	**	yes
	54	52	53	1.41421
	% H3K27me3 positive cells						Statistical comparisons
	SAF-Awt (RPE-1) replicate 1	SAF-Awt (RPE-1) replicate 2					Unpaired t test, two tailed	p value	p value summary	Significantly different (P < 0.05)?
	95	97	96	1.41421
	SAF-Awt-GFP replicate 1	SAF-Awt-GFP replicate 2					SAF-Awt (RPE-1) vs. SAF-Awt-GFP	0.8698	ns	no
	93	98	95.5	3.53553
	SAF-A depleted replicate 1	SAF-A depleted replicate 2					SAF-Awt (RPE-1) vs. SAF-A depleted	0.0019	**	yes
	37	32	34.5	3.53553
	SAF-AAA-GFP replicate 1	SAF-AAA-GFP replicate 2					SAF-Awt (RPE-1) vs. SAF-AAA-GFP	0.0021	**	yes
	45	49	47	2.82843
	SAF-ADD-GFP replicate 1	SAF-ADD-GFP replicate 2					SAF-Awt (RPE-1) vs. SAF-ADD-GFP	0.0069	**	yes
	40	30	35	7.07107
	SAF-AΔSAP-GFP replicate 1	SAF-AΔSAP-GFP replicate 2					SAF-Awt (RPE-1) vs. SAF-AΔSAP-GFP	0.0005	***	yes
	18	15	16.5	2.12132
