# Supplementary material for: Role of the SAF-A/HNRNPU SAP domain in X chromosome inactivation, nuclear dynamics, transcription, splicing, and cell proliferation
Source: PLoS Genet. 2025 Jun 10;21(6):e1011719. doi: 10.1371/journal.pgen.1011719 (PMC12176297; doi:10.1371/journal.pgen.1011719)
Supplement: S6 Data — (TXT) [file pgen.1011719.s018.txt]

GENOTYPE	TIME	AVERAGE	STDEV
WT	-0.614	1	0
WT	-0.5526	1.003966979	0.000922543
WT	-0.4912	1.002016512	0.001845023
WT	-0.4298	1.002710783	0.002215744
WT	-0.3684	1.000921096	0.000736305
WT	-0.307	0.999654793	0.001702738
WT	-0.2456	1.000520621	0.001621706
WT	-0.1842	0.999777944	0.001017879
WT	-0.1228	0.999044184	0.000935886
WT	-0.0614	0.999957276	6.45e-06
WT	0	0.282752501	0.017296946
WT	0.0614	0.292414756	0.016711806
WT	0.1228	0.302764502	0.016486686
WT	0.1842	0.312919911	0.015550212
WT	0.2456	0.323469697	0.016677367
WT	0.307	0.333064947	0.015326967
WT	0.3684	0.342544236	0.014900812
WT	0.4298	0.353627111	0.014290641
WT	0.4912	0.36251431	0.015243314
WT	0.5526	0.371188011	0.015429682
WT	0.614	0.379593174	0.015308858
WT	0.6754	0.389413293	0.014626623
WT	0.7368	0.397792682	0.012222742
WT	0.7982	0.404699021	0.013022922
WT	0.8596	0.413829506	0.013156328
WT	0.921	0.422251447	0.01392875
WT	0.9824	0.430211172	0.013046723
WT	1.0438	0.436856242	0.012582214
WT	1.1052	0.444071073	0.012709949
WT	1.1666	0.451739868	0.012882752
WT	1.228	0.458308473	0.012595212
WT	1.2894	0.463983571	0.011150744
WT	1.3508	0.470882469	0.012118244
WT	1.4122	0.477745051	0.012579529
WT	1.4736	0.484191821	0.0083449
WT	1.535	0.48903548	0.011606056
WT	1.5964	0.495313816	0.012291822
WT	1.6578	0.501108456	0.01269151
WT	1.7192	0.506195792	0.01094726
WT	1.7806	0.511461243	0.009748609
WT	1.842	0.517542608	0.010257156
WT	1.9034	0.522834831	0.010364598
WT	1.9648	0.527780333	0.010050958
WT	2.0262	0.532238017	0.010627575
WT	2.0876	0.536904615	0.011013029
WT	2.149	0.542483451	0.010585096
WT	2.2104	0.545970336	0.009336448
WT	2.2718	0.550876805	0.010678075
WT	2.3332	0.556146152	0.008257509
WT	2.3946	0.558960766	0.010341497
WT	2.456	0.564451659	0.008287129
WT	2.5174	0.567566821	0.009000141
WT	2.5788	0.57157461	0.009291013
WT	2.6402	0.575962312	0.009308783
WT	2.7016	0.579424762	0.007496981
WT	2.763	0.582535145	0.009454983
WT	2.8244	0.586433053	0.008857111
WT	2.8858	0.590450828	0.010216839
WT	2.9472	0.593969617	0.00769474
WT	3.0086	0.597654156	0.009036643
WT	3.07	0.599730806	0.009664409
WT	3.1314	0.603806204	0.008117089
WT	3.1928	0.607590809	0.008363526
WT	3.2542	0.609521768	0.009242456
WT	3.3156	0.613347163	0.009633574
WT	3.377	0.616880486	0.011549708
WT	3.4384	0.618086085	0.007441431
WT	3.4998	0.62122463	0.009343057
WT	3.5612	0.625384029	0.006275493
WT	3.6226	0.628073047	0.009242497
WT	3.684	0.631568169	0.006452023
WT	3.7454	0.632755975	0.006617858
WT	3.8068	0.635696672	0.00765569
WT	3.8682	0.636675656	0.008988235
WT	3.9296	0.640407921	0.007300919
WT	3.991	0.642439978	0.00917588
WT	4.0524	0.645940532	0.007821642
WT	4.1138	0.648092073	0.006689886
WT	4.1752	0.649869888	0.005716934
WT	4.2366	0.653626734	0.006210852
WT	4.298	0.657538667	0.008616824
WT	4.3594	0.656903036	0.007150992
WT	4.4208	0.659565583	0.007162064
WT	4.4822	0.661499603	0.00843162
WT	4.5436	0.664050087	0.008331032
WT	4.605	0.666593802	0.006675422
WT	4.6664	0.668853389	0.007853646
WT	4.7278	0.670441034	0.007914814
WT	4.7892	0.67248698	0.008115063
WT	4.8506	0.673214861	0.00876588
WT	4.912	0.675880371	0.008015167
WT	4.9734	0.678294577	0.006999693
WT	5.0348	0.679310668	0.007707157
WT	5.0962	0.680959142	0.007220641
WT	5.1576	0.683645302	0.007596711
WT	5.219	0.684822861	0.007935119
WT	5.2804	0.688526853	0.008616279
WT	5.3418	0.690129868	0.008124271
WT	5.4032	0.690416495	0.007388549
WT	5.4646	0.692656033	0.005465576
WT	5.526	0.692635348	0.007113255
WT	5.5874	0.695794692	0.004856423
WT	5.6488	0.698006546	0.00831862
WT	5.7102	0.699265829	0.006966782
WT	5.7716	0.700919021	0.006224265
WT	5.833	0.70275158	0.006382046
WT	5.8944	0.703918658	0.007619218
WT	5.9558	0.70344709	0.006501712
WT	6.0172	0.708116638	0.006507945
WT	6.0786	0.709280168	0.00515034
WT	6.14	0.710132421	0.005796318
WT	6.2014	0.710039605	0.005630993
WT	6.2628	0.712524501	0.006532371
WT	6.3242	0.714274273	0.00731023
WT	6.3856	0.7152699	0.007234989
WT	6.447	0.716557108	0.005282209
WT	6.5084	0.716853946	0.006060377
WT	6.5698	0.718325083	0.007503457
WT	6.6312	0.720523179	0.007524173
WT	6.6926	0.721214645	0.008912138
WT	6.754	0.723450555	0.007683781
WT	6.8154	0.723058226	0.008395066
WT	6.8768	0.725784216	0.006695468
WT	6.9382	0.725269121	0.00780731
WT	6.9996	0.727699198	0.005800048
WT	7.061	0.728785721	0.009026038
WT	7.1224	0.730461867	0.007398677
WT	7.1838	0.731797909	0.008663571
WT	7.2452	0.732630023	0.00863579
WT	7.3066	0.734922251	0.008963174
WT	7.368	0.734741707	0.007595713
WT	7.4294	0.737068706	0.007107014
WT	7.4908	0.737084422	0.006835172
WT	7.5522	0.738043676	0.009283828
WT	7.6136	0.739262894	0.005993378
WT	7.675	0.739589005	0.00981453
WT	7.7364	0.741313267	0.006252365
WT	7.7978	0.742170666	0.009397598
WT	7.8592	0.743432115	0.00924418
WT	7.9206	0.744665878	0.006361401
WT	7.982	0.745773998	0.010094256
WT	8.0434	0.746267415	0.00957657
WT	8.1048	0.748146407	0.008407787
WT	8.1662	0.746755878	0.010539396
WT	8.2276	0.74972734	0.010723841
WT	8.289	0.751584188	0.012202564
WT	8.3504	0.750513482	0.007636453
WT	8.4118	0.752326198	0.011327674
WT	8.4732	0.754046646	0.010139524
WT	8.5346	0.754427524	0.012144355
WT	8.596	0.75557301	0.011201965
WT	8.6574	0.755248932	0.011464985
WT	8.7188	0.75886854	0.01278372
WT	8.7802	0.759303235	0.011126341
WT	8.8416	0.759377638	0.009315496
WT	8.903	0.760582764	0.008601784
WT	8.9644	0.761913241	0.009407136
WT	9.0258	0.762123812	0.011308675
WT	9.0872	0.763808445	0.010412593
WT	9.1486	0.763527331	0.01037547
WT	9.21	0.76342729	0.010981508
WT	9.2714	0.765818243	0.010406795
WT	9.3328	0.767307895	0.01092602
WT	9.3942	0.768666167	0.010823186
WT	9.4556	0.768464228	0.011213475
WT	9.517	0.768847503	0.014050128
WT	9.5784	0.769900502	0.012254479
WT	9.6398	0.771371158	0.01115083
WT	9.7012	0.770841017	0.013505089
WT	9.7626	0.771383994	0.010696039
WT	9.824	0.772682535	0.011498221
WT	9.8854	0.773218207	0.011903168
WT	9.9468	0.773088943	0.012153821
WT	10.0082	0.774628604	0.012660391
WT	10.0696	0.775166599	0.010695821
WT	10.131	0.777786681	0.013805929
WT	10.1924	0.777791396	0.011430951
WT	10.2538	0.778754782	0.011827673
WT	10.3152	0.778510942	0.010747361
WT	10.3766	0.779605285	0.011372251
WT	10.438	0.781026362	0.01281432
WT	10.4994	0.780441306	0.013622017
WT	10.5608	0.78160621	0.012748063
WT	10.6222	0.781744729	0.014551248
WT	10.6836	0.782389921	0.010800718
WT	10.745	0.783249325	0.012954168
WT	10.8064	0.785703193	0.012009839
WT	10.8678	0.785530617	0.013091781
WT	10.9292	0.785403952	0.015548316
WT	10.9906	0.786520783	0.013474884
WT	11.052	0.787033631	0.013477085
WT	11.1134	0.78627531	0.013243607
WT	11.1748	0.789736039	0.011183261
WT	11.2362	0.789605856	0.012192941
WT	11.2976	0.790241343	0.014106234
WT	11.359	0.790983418	0.014789648
WT	11.4204	0.791882684	0.012799941
WT	11.4818	0.791889827	0.011959336
WT	11.5432	0.792673571	0.013395198
WT	11.6046	0.793300734	0.012738313
WT	11.666	0.793632919	0.011350589
WT	11.7274	0.795468086	0.012264035
WT	11.7888	0.7963577	0.013027904
WT	11.8502	0.795367233	0.012752066
WT	11.9116	0.796725766	0.010793767
WT	11.973	0.795846772	0.009984356
WT	12.0344	0.796340227	0.010998265
WT	12.0958	0.798066837	0.008271409
WT	12.1572	0.798878188	0.007443763
WT	12.2186	0.798817329	0.008583685
WT	12.28	0.799849777	0.011142357
WT	12.3414	0.800056372	0.013576507
WT	12.4028	0.800402528	0.010353893
WT	12.4642	0.802479428	0.011008446
WT	12.5256	0.800280471	0.008202029
WT	12.587	0.801455121	0.011023387
WT	12.6484	0.801646438	0.007861977
WT	12.7098	0.802806182	0.008631823
WT	12.7712	0.803058428	0.011708314
WT	12.8326	0.800841533	0.008980052
WT	12.894	0.805019726	0.009306444
WT	12.9554	0.8042479	0.009682878
WT	13.0168	0.804329759	0.011300986
WT	13.0782	0.806044342	0.008750659
WT	13.1396	0.806893274	0.008733618
WT	13.201	0.808914833	0.0107569
WT	13.2624	0.807060255	0.010187974
WT	13.3238	0.807798382	0.011701812
WT	13.3852	0.810524037	0.009851977
WT	13.4466	0.809026127	0.011893083
WT	13.508	0.807732141	0.010016791
WT	13.5694	0.809556293	0.010799244
WT	13.6308	0.809128566	0.010336915
WT	13.6922	0.810090995	0.01002979
WT	13.7536	0.810352774	0.011498328
WT	13.815	0.811175621	0.011399427
WT	13.8764	0.81127332	0.011173356
WT	13.9378	0.812032946	0.009854043
WT	13.9992	0.811528518	0.00813673
WT	14.0606	0.813618247	0.010162442
WT	14.122	0.813114172	0.010988223
WT	14.1834	0.812749754	0.013524024
WT	14.2448	0.815305009	0.011187379
WT	14.3062	0.813288275	0.011552766
WT	14.3676	0.813346714	0.010001981
WT	14.429	0.814193291	0.008561985
WT	14.4904	0.815620811	0.010237096
WT	14.5518	0.815653918	0.009649868
WT	14.6132	0.815450246	0.009947931
WT	14.6746	0.815988589	0.009199799
WT	14.736	0.817467836	0.010224007
WT	14.7974	0.816370703	0.009793498
WT	14.8588	0.816867615	0.007967056
WT	14.9202	0.817014055	0.009651661
WT	14.9816	0.816277144	0.0094167
WT	15.043	0.818105264	0.010873321
WT	15.1044	0.818395129	0.009719251
WT	15.1658	0.820379937	0.01149913
WT	15.2272	0.819758044	0.009963376
WT	15.2886	0.820902291	0.011745085
WT	15.35	0.821503516	0.010722789
WT	15.4114	0.822608624	0.011072169
WT	15.4728	0.824773011	0.009886819
WT	15.5342	0.822287362	0.012493689
WT	15.5956	0.823211278	0.014187156
WT	15.657	0.822471809	0.014520795
WT	15.7184	0.823589228	0.011522398
WT	15.7798	0.825162668	0.011075317
WT	15.8412	0.826061799	0.01203592
WT	15.9026	0.825930037	0.011677067
WT	15.964	0.826394161	0.011068898
WT	16.0254	0.825688847	0.010194151
WT	16.0868	0.82599044	0.010731214
WT	16.1482	0.825697668	0.011108391
WT	16.2096	0.82741213	0.011462962
WT	16.271	0.827021427	0.009751402
WT	16.3324	0.828075482	0.009274403
WT	16.3938	0.828307374	0.010046567
WT	16.4552	0.830363799	0.011599365
WT	16.5166	0.830017285	0.013238815
WT	16.578	0.830522976	0.012185505
WT	16.6394	0.832579028	0.01056783
WT	16.7008	0.830771233	0.0094035
WT	16.7622	0.83174487	0.011281208
WT	16.8236	0.831281917	0.011496362
WT	16.885	0.831840293	0.010651716
WT	16.9464	0.831457008	0.012080484
WT	17.0078	0.830853603	0.009967825
WT	17.0692	0.831997305	0.011349234
WT	17.1306	0.832427282	0.010403577
WT	17.192	0.832359913	0.010929146
WT	17.2534	0.83413409	0.011844044
WT	17.3148	0.832906988	0.013238229
WT	17.3762	0.835259813	0.014261315
WT	17.4376	0.833519448	0.012979064
WT	17.499	0.835530964	0.012994134
WT	17.5604	0.834872877	0.01262201
WT	17.6218	0.835534426	0.011187067
WT	17.6832	0.834027037	0.013073504
WT	17.7446	0.834966808	0.012439608
WT	17.806	0.834313437	0.013958938
WT	17.8674	0.835216998	0.016195952
WT	17.9288	0.835250948	0.013959638
WT	17.9902	0.837057575	0.01200045
WT	18.0516	0.835830873	0.014863921
WT	18.113	0.836707367	0.010953916
WT	18.1744	0.836929908	0.012969353
WT	18.2358	0.838470851	0.013581908
WT	18.2972	0.837896942	0.016362406
WT	18.3586	0.838411974	0.015262428
WT	18.42	0.839019054	0.016295697
WT	18.4814	0.838729194	0.017434597
WT	18.5428	0.839358502	0.013727959
WT	18.6042	0.841358112	0.015176796
WT	18.6656	0.839392227	0.015341332
WT	18.727	0.841054381	0.015051198
WT	18.7884	0.839205464	0.014717661
WT	18.8498	0.838959928	0.017088847
WT	18.9112	0.839060799	0.017055485
WT	18.9726	0.840678883	0.016931014
WT	19.034	0.840436409	0.014007157
WT	19.0954	0.841366384	0.011621402
WT	19.1568	0.840608999	0.017679632
WT	19.2182	0.844545401	0.015407169
WT	19.2796	0.842416811	0.018057252
WT	19.341	0.841580714	0.016765843
WT	19.4024	0.842228524	0.019193508
WT	19.4638	0.84280923	0.017656889
WT	19.5252	0.841033451	0.016140318
WT	19.5866	0.843474364	0.015245018
WT	19.648	0.843376086	0.01578814
WT	19.7094	0.844333067	0.016512242
WT	19.7708	0.843260465	0.017783147
WT	19.8322	0.8447744	0.018048163
WT	19.8936	0.842946539	0.016492016
WT	19.955	0.843355066	0.016805504
WT	20.0164	0.844162541	0.014470662
WT	20.0778	0.844646566	0.014192658
WT	20.1392	0.844911245	0.017020496
WT	20.2006	0.8452318	0.016581536
WT	20.262	0.845573345	0.017308654
WT	20.3234	0.844903999	0.018007014
WT	20.3848	0.84647213	0.017168534
WT	20.4462	0.846349634	0.017979563
WT	20.5076	0.847403696	0.018214757
WT	20.569	0.848231192	0.021184795
WT	20.6304	0.848393151	0.015951229
WT	20.6918	0.847743968	0.018034883
WT	20.7532	0.847845202	0.020864529
WT	20.8146	0.847326346	0.019475523
WT	20.876	0.84738982	0.016546986
WT	20.9374	0.84965941	0.0195417
WT	20.9988	0.849001893	0.015785645
WT	21.0602	0.850226238	0.016252707
WT	21.1216	0.851494934	0.020667862
WT	21.183	0.849136121	0.019567226
WT	21.2444	0.850262212	0.020718455
WT	21.3058	0.849806736	0.019330699
WT	21.3672	0.850059779	0.018511247
WT	21.4286	0.850739511	0.019536544
WT	21.49	0.852589556	0.021586839
WT	21.5514	0.852769607	0.021702866
WT	21.6128	0.851629776	0.019084806
WT	21.6742	0.852760043	0.022258193
WT	21.7356	0.853615163	0.020174249
WT	21.797	0.852043445	0.02023107
WT	21.8584	0.854464193	0.01964694
WT	21.9198	0.853263007	0.020924816
WT	21.9812	0.853563944	0.018285786
WT	22.0426	0.85513006	0.019216382
WT	22.104	0.854472693	0.022014052
WT	22.1654	0.853640057	0.020440248
WT	22.2268	0.854096162	0.019601638
WT	22.2882	0.853700742	0.018169315
WT	22.3496	0.855147281	0.018487049
WT	22.411	0.856731702	0.020951722
WT	22.4724	0.85656395	0.021522495
WT	22.5338	0.855585961	0.018366664
WT	22.5952	0.856565184	0.021633498
WT	22.6566	0.856576187	0.020738033
WT	22.718	0.855424008	0.020584762
WT	22.7794	0.85742547	0.019837972
WT	22.8408	0.856271551	0.020466011
WT	22.9022	0.857059387	0.0204173
WT	22.9636	0.858003709	0.020643981
WT	23.025	0.859000084	0.023232896
WT	23.0864	0.857316971	0.022187137
WT	23.1478	0.857626217	0.021002298
WT	23.2092	0.858243601	0.020759429
WT	23.2706	0.857576155	0.020794736
WT	23.332	0.859209739	0.020296532
WT	23.3934	0.859867758	0.019109541
WT	23.4548	0.859036689	0.019724488
WT	23.5162	0.859349351	0.024335083
WT	23.5776	0.861104333	0.020892434
WT	23.639	0.86001404	0.021085695
WT	23.7004	0.858557682	0.018732686
WT	23.7618	0.858391735	0.020017012
WT	23.8232	0.860688793	0.020311681
WT	23.8846	0.861310245	0.019312756
WT	23.946	0.860782629	0.023300668
WT	24.0074	0.859171308	0.021942143
WT	24.0688	0.860144593	0.022933869
WT	24.1302	0.860928975	0.021026695
WT	24.1916	0.859568179	0.021552666
WT	24.253	0.861143465	0.021444711
WT	24.3144	0.861814158	0.021894139
WT	24.3758	0.861077015	0.022029461
WT	24.4372	0.861983311	0.022998062
WT	24.4986	0.862573779	0.024066422
WT	24.56	0.862879277	0.023483916
WT	24.6214	0.861821876	0.020350557
WT	24.6828	0.863588494	0.023917536
WT	24.7442	0.862566087	0.020947197
WT	24.8056	0.863750095	0.023262062
WT	24.867	0.862894849	0.023197481
WT	24.9284	0.864091691	0.025081686
WT	24.9898	0.864803394	0.02711662
WT	25.0512	0.863171934	0.023479147
WT	25.1126	0.863455504	0.023916525
WT	25.174	0.863790596	0.022703977
WT	25.2354	0.864399655	0.023258701
WT	25.2968	0.864141329	0.024213641
WT	25.3582	0.863776214	0.021669939
WT	25.4196	0.86234765	0.021472672
WT	25.481	0.865453512	0.023765411
WT	25.5424	0.864903988	0.023502862
WT	25.6038	0.86530681	0.023250395
WT	25.6652	0.86490565	0.023514306
WT	25.7266	0.865412278	0.022995098
WT	25.788	0.866103992	0.023958524
WT	25.8494	0.864355291	0.022917771
WT	25.9108	0.865522267	0.024788597
WT	25.9722	0.864203791	0.023643472
WT	26.0336	0.864475343	0.02413383
WT	26.095	0.865289247	0.024933605
WT	26.1564	0.866684449	0.025296603
WT	26.2178	0.868268346	0.026802414
WT	26.2792	0.866297469	0.026459429
WT	26.3406	0.865048268	0.025308367
WT	26.402	0.866789781	0.023678189
WT	26.4634	0.865355955	0.025435422
WT	26.5248	0.866279275	0.025238196
WT	26.5862	0.866336748	0.025495245
WT	26.6476	0.864729778	0.021982929
WT	26.709	0.866058365	0.025012969
WT	26.7704	0.866047312	0.021664133
WT	26.8318	0.865153359	0.023218017
WT	26.8932	0.865933724	0.022755405
WT	26.9546	0.865649438	0.023465503
WT	27.016	0.865704463	0.020818662
WT	27.0774	0.866495046	0.022905347
WT	27.1388	0.867974802	0.025282504
WT	27.2002	0.865673765	0.02287842
WT	27.2616	0.867561675	0.025652005
WT	27.323	0.868174992	0.0251026
WT	27.3844	0.865960796	0.025147311
WT	27.4458	0.86770954	0.026226748
WT	27.5072	0.868282347	0.02403011
WT	27.5686	0.869761193	0.024293058
WT	27.63	0.868192416	0.024959511
WT	27.6914	0.868842815	0.026454996
WT	27.7528	0.867851828	0.026058681
WT	27.8142	0.869185692	0.027927862
WT	27.8756	0.867017833	0.024297728
WT	27.937	0.867858385	0.021669979
DeltaSAP	-0.614	1	0
DeltaSAP	-0.5526	1.006611838	0.001194981
DeltaSAP	-0.4912	1.007274627	0.000487323
DeltaSAP	-0.4298	1.006415504	5.61e-05
DeltaSAP	-0.3684	1.007350498	0.00253287
DeltaSAP	-0.307	1.004725137	0.000534689
DeltaSAP	-0.2456	1.00530936	0.003008721
DeltaSAP	-0.1842	1.006108966	0.005518909
DeltaSAP	-0.1228	1.00432793	0.004601579
DeltaSAP	-0.0614	1.004867477	0.005342494
DeltaSAP	0	0.327822965	0.041114616
DeltaSAP	0.0614	0.34092138	0.044337683
DeltaSAP	0.1228	0.351746047	0.043925139
DeltaSAP	0.1842	0.362830689	0.043512068
DeltaSAP	0.2456	0.374155414	0.043617583
DeltaSAP	0.307	0.386491375	0.044656144
DeltaSAP	0.3684	0.396897246	0.044817986
DeltaSAP	0.4298	0.407900287	0.042194455
DeltaSAP	0.4912	0.417237153	0.043888626
DeltaSAP	0.5526	0.427824737	0.042410091
DeltaSAP	0.614	0.437229222	0.044294894
DeltaSAP	0.6754	0.445344226	0.043224588
DeltaSAP	0.7368	0.454968558	0.042692402
DeltaSAP	0.7982	0.463325108	0.041358719
DeltaSAP	0.8596	0.471626712	0.041264036
DeltaSAP	0.921	0.480866756	0.041246012
DeltaSAP	0.9824	0.489842772	0.041564403
DeltaSAP	1.0438	0.496322701	0.041394353
DeltaSAP	1.1052	0.503673342	0.040568527
DeltaSAP	1.1666	0.509622988	0.03995385
DeltaSAP	1.228	0.516676774	0.039217862
DeltaSAP	1.2894	0.524443666	0.041059207
DeltaSAP	1.3508	0.529433404	0.036984575
DeltaSAP	1.4122	0.536213208	0.03810997
DeltaSAP	1.4736	0.542745661	0.040159045
DeltaSAP	1.535	0.548762477	0.041138576
DeltaSAP	1.5964	0.553294604	0.037570501
DeltaSAP	1.6578	0.559689543	0.041704651
DeltaSAP	1.7192	0.564590018	0.039019274
DeltaSAP	1.7806	0.570198603	0.03865755
DeltaSAP	1.842	0.57437146	0.039083743
DeltaSAP	1.9034	0.582437857	0.036765328
DeltaSAP	1.9648	0.584857055	0.038948627
DeltaSAP	2.0262	0.590306361	0.03838982
DeltaSAP	2.0876	0.593163887	0.037543438
DeltaSAP	2.149	0.599467522	0.036447161
DeltaSAP	2.2104	0.600986252	0.035434303
DeltaSAP	2.2718	0.606363186	0.037177628
DeltaSAP	2.3332	0.611491741	0.03702116
DeltaSAP	2.3946	0.616057898	0.037773385
DeltaSAP	2.456	0.619291472	0.036422471
DeltaSAP	2.5174	0.623531953	0.038418518
DeltaSAP	2.5788	0.625016613	0.037644461
DeltaSAP	2.6402	0.629257038	0.036254969
DeltaSAP	2.7016	0.633448822	0.036610385
DeltaSAP	2.763	0.637075955	0.034972033
DeltaSAP	2.8244	0.641240581	0.033659593
DeltaSAP	2.8858	0.644216413	0.035246633
DeltaSAP	2.9472	0.646863482	0.033957022
DeltaSAP	3.0086	0.650920848	0.033749647
DeltaSAP	3.07	0.653263551	0.034373188
DeltaSAP	3.1314	0.656644137	0.034457545
DeltaSAP	3.1928	0.657696206	0.035885834
DeltaSAP	3.2542	0.662231081	0.034083848
DeltaSAP	3.3156	0.665579889	0.035045463
DeltaSAP	3.377	0.66781514	0.034326675
DeltaSAP	3.4384	0.669164639	0.035186945
DeltaSAP	3.4998	0.671856336	0.031024471
DeltaSAP	3.5612	0.676059313	0.031716522
DeltaSAP	3.6226	0.679419481	0.031490399
DeltaSAP	3.684	0.67900264	0.029275467
DeltaSAP	3.7454	0.681907071	0.0304512
DeltaSAP	3.8068	0.686726165	0.032123686
DeltaSAP	3.8682	0.68744831	0.031665918
DeltaSAP	3.9296	0.690177603	0.033364229
DeltaSAP	3.991	0.690899299	0.031358675
DeltaSAP	4.0524	0.693268859	0.030440764
DeltaSAP	4.1138	0.694594608	0.027756995
DeltaSAP	4.1752	0.69734964	0.027163912
DeltaSAP	4.2366	0.698699006	0.029141584
DeltaSAP	4.298	0.702844536	0.027213553
DeltaSAP	4.3594	0.704228805	0.029652319
DeltaSAP	4.4208	0.7063963	0.030532739
DeltaSAP	4.4822	0.707216314	0.028716578
DeltaSAP	4.5436	0.708943727	0.03179006
DeltaSAP	4.605	0.712013374	0.027210365
DeltaSAP	4.6664	0.71418692	0.027793277
DeltaSAP	4.7278	0.716436599	0.028739116
DeltaSAP	4.7892	0.717695206	0.027945875
DeltaSAP	4.8506	0.720319448	0.028037792
DeltaSAP	4.912	0.721685744	0.028151852
DeltaSAP	4.9734	0.721650316	0.029231437
DeltaSAP	5.0348	0.723285173	0.025392697
DeltaSAP	5.0962	0.725300113	0.027795448
DeltaSAP	5.1576	0.726863509	0.027387574
DeltaSAP	5.219	0.730589008	0.030326494
DeltaSAP	5.2804	0.73168398	0.0269076
DeltaSAP	5.3418	0.734104373	0.029339931
DeltaSAP	5.4032	0.735107947	0.027034629
DeltaSAP	5.4646	0.737850689	0.027452081
DeltaSAP	5.526	0.737563044	0.028798622
DeltaSAP	5.5874	0.737569889	0.02571875
DeltaSAP	5.6488	0.73985645	0.026326846
DeltaSAP	5.7102	0.744884487	0.026698823
DeltaSAP	5.7716	0.743154142	0.027014102
DeltaSAP	5.833	0.743657924	0.026641727
DeltaSAP	5.8944	0.747287262	0.023935449
DeltaSAP	5.9558	0.747994842	0.02294452
DeltaSAP	6.0172	0.748061649	0.024307107
DeltaSAP	6.0786	0.751404017	0.025689098
DeltaSAP	6.14	0.752043517	0.021870369
DeltaSAP	6.2014	0.75286154	0.02679782
DeltaSAP	6.2628	0.753978944	0.026128645
DeltaSAP	6.3242	0.755394128	0.025693457
DeltaSAP	6.3856	0.757922382	0.027481613
DeltaSAP	6.447	0.75719222	0.023311378
DeltaSAP	6.5084	0.759981388	0.024767831
DeltaSAP	6.5698	0.760067829	0.023695741
DeltaSAP	6.6312	0.760961	0.024315549
DeltaSAP	6.6926	0.762687263	0.022405937
DeltaSAP	6.754	0.76593856	0.023707413
DeltaSAP	6.8154	0.764652791	0.025568936
DeltaSAP	6.8768	0.765913787	0.02497996
DeltaSAP	6.9382	0.768954719	0.024420082
DeltaSAP	6.9996	0.768820083	0.025831973
DeltaSAP	7.061	0.77180005	0.025695834
DeltaSAP	7.1224	0.770886636	0.02512743
DeltaSAP	7.1838	0.770638895	0.02323389
DeltaSAP	7.2452	0.773612443	0.021820289
DeltaSAP	7.3066	0.773947187	0.023954195
DeltaSAP	7.368	0.775285887	0.021864449
DeltaSAP	7.4294	0.774978537	0.020559228
DeltaSAP	7.4908	0.775585772	0.021113346
DeltaSAP	7.5522	0.776668688	0.021484022
DeltaSAP	7.6136	0.778085979	0.023848552
DeltaSAP	7.675	0.779093457	0.021580201
DeltaSAP	7.7364	0.778943665	0.022669191
DeltaSAP	7.7978	0.780378586	0.022203745
DeltaSAP	7.8592	0.780724367	0.019634117
DeltaSAP	7.9206	0.780399226	0.020623969
DeltaSAP	7.982	0.782134798	0.024538957
DeltaSAP	8.0434	0.783677927	0.021521547
DeltaSAP	8.1048	0.784650664	0.0198033
DeltaSAP	8.1662	0.784922065	0.023339896
DeltaSAP	8.2276	0.78480487	0.024314874
DeltaSAP	8.289	0.786476829	0.0206729
DeltaSAP	8.3504	0.785404078	0.022751817
DeltaSAP	8.4118	0.788054667	0.021229427
DeltaSAP	8.4732	0.789535269	0.019395647
DeltaSAP	8.5346	0.790117617	0.019913096
DeltaSAP	8.596	0.79076764	0.020043007
DeltaSAP	8.6574	0.790696982	0.019282286
DeltaSAP	8.7188	0.790338406	0.019577323
DeltaSAP	8.7802	0.790678908	0.016746404
DeltaSAP	8.8416	0.79369708	0.019024536
DeltaSAP	8.903	0.793444996	0.021700693
DeltaSAP	8.9644	0.794297216	0.021802066
DeltaSAP	9.0258	0.796647406	0.020174761
DeltaSAP	9.0872	0.796428854	0.017380681
DeltaSAP	9.1486	0.795836458	0.018152328
DeltaSAP	9.21	0.798042561	0.019146225
DeltaSAP	9.2714	0.798295098	0.019547997
DeltaSAP	9.3328	0.799158671	0.02088001
DeltaSAP	9.3942	0.800118766	0.017338646
DeltaSAP	9.4556	0.79919079	0.02113422
DeltaSAP	9.517	0.800520182	0.021790463
DeltaSAP	9.5784	0.801399727	0.019236882
DeltaSAP	9.6398	0.801091023	0.020585114
DeltaSAP	9.7012	0.802228822	0.019532749
DeltaSAP	9.7626	0.802886607	0.018655297
DeltaSAP	9.824	0.805128834	0.021208187
DeltaSAP	9.8854	0.805496208	0.019521448
DeltaSAP	9.9468	0.807151776	0.017925573
DeltaSAP	10.0082	0.804376488	0.021415243
DeltaSAP	10.0696	0.808077566	0.019352591
DeltaSAP	10.131	0.806810918	0.018206926
DeltaSAP	10.1924	0.806889071	0.017537059
DeltaSAP	10.2538	0.806363225	0.019678529
DeltaSAP	10.3152	0.80806556	0.020768095
DeltaSAP	10.3766	0.808467825	0.020505245
DeltaSAP	10.438	0.807796796	0.017753814
DeltaSAP	10.4994	0.808443792	0.022286152
DeltaSAP	10.5608	0.810159189	0.023057937
DeltaSAP	10.6222	0.809622033	0.021476407
DeltaSAP	10.6836	0.811555332	0.020224837
DeltaSAP	10.745	0.81121714	0.017252191
DeltaSAP	10.8064	0.811221448	0.020551776
DeltaSAP	10.8678	0.810269749	0.024308577
DeltaSAP	10.9292	0.813101716	0.021301841
DeltaSAP	10.9906	0.812544746	0.020558881
DeltaSAP	11.052	0.813294195	0.020095429
DeltaSAP	11.1134	0.815110902	0.018687432
DeltaSAP	11.1748	0.814319958	0.017106963
DeltaSAP	11.2362	0.813844464	0.0187363
DeltaSAP	11.2976	0.816185544	0.018853172
DeltaSAP	11.359	0.816695786	0.0199156
DeltaSAP	11.4204	0.816813124	0.020513463
DeltaSAP	11.4818	0.817516809	0.020603853
DeltaSAP	11.5432	0.817603132	0.018266329
DeltaSAP	11.6046	0.815440211	0.018285604
DeltaSAP	11.666	0.819454151	0.019749519
DeltaSAP	11.7274	0.821856963	0.019544673
DeltaSAP	11.7888	0.819549246	0.019176369
DeltaSAP	11.8502	0.821350543	0.018230846
DeltaSAP	11.9116	0.822078016	0.014716147
DeltaSAP	11.973	0.82016928	0.018441339
DeltaSAP	12.0344	0.82154113	0.014738279
DeltaSAP	12.0958	0.82170256	0.017084451
DeltaSAP	12.1572	0.820456107	0.017378985
DeltaSAP	12.2186	0.82277873	0.01783303
DeltaSAP	12.28	0.823033122	0.017620194
DeltaSAP	12.3414	0.823051054	0.017392422
DeltaSAP	12.4028	0.824315671	0.019069343
DeltaSAP	12.4642	0.824857824	0.016213732
DeltaSAP	12.5256	0.823873254	0.016430492
DeltaSAP	12.587	0.822549411	0.016309199
DeltaSAP	12.6484	0.824086489	0.016789471
DeltaSAP	12.7098	0.825172718	0.018115149
DeltaSAP	12.7712	0.824901124	0.018980218
DeltaSAP	12.8326	0.825948401	0.015845916
DeltaSAP	12.894	0.827454957	0.018891034
DeltaSAP	12.9554	0.826839256	0.016746227
DeltaSAP	13.0168	0.826685343	0.020305259
DeltaSAP	13.0782	0.825555248	0.016619998
DeltaSAP	13.1396	0.828078958	0.018103115
DeltaSAP	13.201	0.826237666	0.01909081
DeltaSAP	13.2624	0.829657742	0.017094033
DeltaSAP	13.3238	0.829363981	0.016501008
DeltaSAP	13.3852	0.82792542	0.015218687
DeltaSAP	13.4466	0.829106206	0.018079639
DeltaSAP	13.508	0.831034111	0.016754805
DeltaSAP	13.5694	0.829589652	0.01527719
DeltaSAP	13.6308	0.830856731	0.017156163
DeltaSAP	13.6922	0.831148299	0.014714667
DeltaSAP	13.7536	0.829544019	0.014999175
DeltaSAP	13.815	0.830882474	0.020591724
DeltaSAP	13.8764	0.833508143	0.015610783
DeltaSAP	13.9378	0.834357057	0.016776749
DeltaSAP	13.9992	0.832870443	0.01350008
DeltaSAP	14.0606	0.834150059	0.018728027
DeltaSAP	14.122	0.835890527	0.017013016
DeltaSAP	14.1834	0.836014439	0.015509752
DeltaSAP	14.2448	0.835035729	0.015999967
DeltaSAP	14.3062	0.835495363	0.013322933
DeltaSAP	14.3676	0.836496843	0.011880919
DeltaSAP	14.429	0.83644288	0.015455293
DeltaSAP	14.4904	0.837326342	0.011822931
DeltaSAP	14.5518	0.837354642	0.01759254
DeltaSAP	14.6132	0.837601124	0.017379997
DeltaSAP	14.6746	0.838029789	0.017108661
DeltaSAP	14.736	0.840595442	0.014983724
DeltaSAP	14.7974	0.839515349	0.013804788
DeltaSAP	14.8588	0.839344985	0.012960023
DeltaSAP	14.9202	0.840551157	0.014188937
DeltaSAP	14.9816	0.839890723	0.014000597
DeltaSAP	15.043	0.839965062	0.017597099
DeltaSAP	15.1044	0.83949492	0.018099907
DeltaSAP	15.1658	0.841225704	0.014614361
DeltaSAP	15.2272	0.841429688	0.015000012
DeltaSAP	15.2886	0.841326334	0.014195059
DeltaSAP	15.35	0.840941311	0.016651112
DeltaSAP	15.4114	0.841794099	0.014971045
DeltaSAP	15.4728	0.842481636	0.016882684
DeltaSAP	15.5342	0.841284578	0.019214966
DeltaSAP	15.5956	0.843178596	0.015969206
DeltaSAP	15.657	0.840762872	0.017590987
DeltaSAP	15.7184	0.841848446	0.019118924
DeltaSAP	15.7798	0.841841842	0.017378363
DeltaSAP	15.8412	0.84487477	0.018339553
DeltaSAP	15.9026	0.844164543	0.019472207
DeltaSAP	15.964	0.844239412	0.01977623
DeltaSAP	16.0254	0.844316911	0.019996968
DeltaSAP	16.0868	0.843667544	0.017335279
DeltaSAP	16.1482	0.842389859	0.020473354
DeltaSAP	16.2096	0.844050723	0.018583714
DeltaSAP	16.271	0.843959593	0.018301722
DeltaSAP	16.3324	0.845519975	0.018000489
DeltaSAP	16.3938	0.846716896	0.019242399
DeltaSAP	16.4552	0.846447977	0.018564948
DeltaSAP	16.5166	0.844872288	0.017689424
DeltaSAP	16.578	0.845110302	0.015390354
DeltaSAP	16.6394	0.844959117	0.018474347
DeltaSAP	16.7008	0.845402495	0.015883861
DeltaSAP	16.7622	0.847271869	0.01403823
DeltaSAP	16.8236	0.84678164	0.015277475
DeltaSAP	16.885	0.847674856	0.014441302
DeltaSAP	16.9464	0.846104868	0.014502285
DeltaSAP	17.0078	0.849985789	0.016280954
DeltaSAP	17.0692	0.845967053	0.014355793
DeltaSAP	17.1306	0.847857488	0.016725154
DeltaSAP	17.192	0.847115955	0.017929424
DeltaSAP	17.2534	0.846980677	0.016458932
DeltaSAP	17.3148	0.850316465	0.017573417
DeltaSAP	17.3762	0.850784998	0.018868297
DeltaSAP	17.4376	0.850242444	0.019078866
DeltaSAP	17.499	0.851491816	0.015429664
DeltaSAP	17.5604	0.847107372	0.013534629
DeltaSAP	17.6218	0.848419561	0.016087934
DeltaSAP	17.6832	0.849514334	0.015755438
DeltaSAP	17.7446	0.850352955	0.013751156
DeltaSAP	17.806	0.852382708	0.016493849
DeltaSAP	17.8674	0.851307602	0.019709235
DeltaSAP	17.9288	0.851208286	0.015499031
DeltaSAP	17.9902	0.851244066	0.014339465
DeltaSAP	18.0516	0.850911091	0.017443919
DeltaSAP	18.113	0.851689065	0.013647968
DeltaSAP	18.1744	0.851648642	0.016331378
DeltaSAP	18.2358	0.852057324	0.014819
DeltaSAP	18.2972	0.849879351	0.015295302
DeltaSAP	18.3586	0.849893183	0.013969182
DeltaSAP	18.42	0.851569613	0.015563679
DeltaSAP	18.4814	0.849021804	0.01748486
DeltaSAP	18.5428	0.850255294	0.012196058
DeltaSAP	18.6042	0.850488733	0.011906646
DeltaSAP	18.6656	0.848727182	0.010486997
DeltaSAP	18.727	0.849491743	0.011463037
DeltaSAP	18.7884	0.849671933	0.015208359
DeltaSAP	18.8498	0.849512368	0.015710138
DeltaSAP	18.9112	0.850123217	0.013809443
DeltaSAP	18.9726	0.849220409	0.013532334
DeltaSAP	19.034	0.849536483	0.012511037
DeltaSAP	19.0954	0.850409902	0.01367126
DeltaSAP	19.1568	0.851827271	0.012463666
DeltaSAP	19.2182	0.850294092	0.012042113
DeltaSAP	19.2796	0.852559041	0.015478517
DeltaSAP	19.341	0.851549645	0.014567603
DeltaSAP	19.4024	0.851285487	0.01515042
DeltaSAP	19.4638	0.852056063	0.01268842
DeltaSAP	19.5252	0.851899453	0.012527476
DeltaSAP	19.5866	0.85106302	0.011345815
DeltaSAP	19.648	0.85361292	0.012152339
DeltaSAP	19.7094	0.851766401	0.014004592
DeltaSAP	19.7708	0.852847264	0.012177111
DeltaSAP	19.8322	0.850585105	0.013893695
DeltaSAP	19.8936	0.850513481	0.012534497
DeltaSAP	19.955	0.851667846	0.016281684
DeltaSAP	20.0164	0.853092233	0.013396077
DeltaSAP	20.0778	0.852677486	0.012628272
DeltaSAP	20.1392	0.851741955	0.012564432
DeltaSAP	20.2006	0.853416388	0.0153442
DeltaSAP	20.262	0.852307814	0.015848691
DeltaSAP	20.3234	0.851260263	0.014516803
DeltaSAP	20.3848	0.850613468	0.012243905
DeltaSAP	20.4462	0.849671953	0.012511065
DeltaSAP	20.5076	0.849822081	0.016175839
DeltaSAP	20.569	0.850797853	0.015270149
DeltaSAP	20.6304	0.851220748	0.015188978
DeltaSAP	20.6918	0.852188616	0.014696789
DeltaSAP	20.7532	0.851159522	0.014777208
DeltaSAP	20.8146	0.852356327	0.014423572
DeltaSAP	20.876	0.851539098	0.016054584
DeltaSAP	20.9374	0.851188304	0.015705815
DeltaSAP	20.9988	0.85344581	0.016621811
DeltaSAP	21.0602	0.851571794	0.01799031
DeltaSAP	21.1216	0.853990893	0.014527611
DeltaSAP	21.183	0.85217597	0.0138625
DeltaSAP	21.2444	0.852484836	0.014829501
DeltaSAP	21.3058	0.849852781	0.011677088
DeltaSAP	21.3672	0.851812738	0.016710753
DeltaSAP	21.4286	0.850908068	0.013333144
DeltaSAP	21.49	0.852042211	0.012828347
DeltaSAP	21.5514	0.85284888	0.016205685
DeltaSAP	21.6128	0.853292139	0.012847619
DeltaSAP	21.6742	0.852531355	0.015019162
DeltaSAP	21.7356	0.852974369	0.015104671
DeltaSAP	21.797	0.851202609	0.016340982
DeltaSAP	21.8584	0.852564822	0.015015509
DeltaSAP	21.9198	0.853184778	0.015407576
DeltaSAP	21.9812	0.852395355	0.015105185
DeltaSAP	22.0426	0.856370808	0.01568876
DeltaSAP	22.104	0.855557513	0.014895397
DeltaSAP	22.1654	0.852851693	0.017714733
DeltaSAP	22.2268	0.854682918	0.015794826
DeltaSAP	22.2882	0.855231763	0.018325437
DeltaSAP	22.3496	0.854658976	0.012939755
DeltaSAP	22.411	0.855177146	0.012233219
DeltaSAP	22.4724	0.855296452	0.015863764
DeltaSAP	22.5338	0.855196271	0.019767188
DeltaSAP	22.5952	0.85441083	0.015883617
DeltaSAP	22.6566	0.855089022	0.015395887
DeltaSAP	22.718	0.854923943	0.014730832
DeltaSAP	22.7794	0.854345437	0.015292154
DeltaSAP	22.8408	0.855140729	0.013610497
DeltaSAP	22.9022	0.856199489	0.014783542
DeltaSAP	22.9636	0.856925425	0.016125072
DeltaSAP	23.025	0.85564743	0.01734264
DeltaSAP	23.0864	0.856812395	0.016059755
DeltaSAP	23.1478	0.855147364	0.01340155
DeltaSAP	23.2092	0.855972256	0.017281519
DeltaSAP	23.2706	0.854272294	0.014444245
DeltaSAP	23.332	0.855848792	0.01403467
DeltaSAP	23.3934	0.856693309	0.016451394
DeltaSAP	23.4548	0.855164013	0.015268135
DeltaSAP	23.5162	0.855698644	0.014408414
DeltaSAP	23.5776	0.853278757	0.015150443
DeltaSAP	23.639	0.856026218	0.011729661
DeltaSAP	23.7004	0.853801174	0.014020791
DeltaSAP	23.7618	0.855242894	0.012280597
DeltaSAP	23.8232	0.856199335	0.014855787
DeltaSAP	23.8846	0.855753953	0.016257433
DeltaSAP	23.946	0.858160133	0.018544054
DeltaSAP	24.0074	0.856462586	0.01672831
DeltaSAP	24.0688	0.855595253	0.016967509
DeltaSAP	24.1302	0.857551333	0.015777232
DeltaSAP	24.1916	0.857809326	0.014284149
DeltaSAP	24.253	0.859220393	0.012212721
DeltaSAP	24.3144	0.858100306	0.012145437
DeltaSAP	24.3758	0.859753116	0.013909222
DeltaSAP	24.4372	0.859238721	0.016218966
DeltaSAP	24.4986	0.858420049	0.015474644
DeltaSAP	24.56	0.857589169	0.016688795
DeltaSAP	24.6214	0.858495472	0.017805493
DeltaSAP	24.6828	0.856715414	0.016135962
DeltaSAP	24.7442	0.857851456	0.014543164
DeltaSAP	24.8056	0.859550276	0.017734582
DeltaSAP	24.867	0.859635657	0.01309381
DeltaSAP	24.9284	0.860447892	0.01577193
DeltaSAP	24.9898	0.858245473	0.015598086
DeltaSAP	25.0512	0.857376326	0.012963234
DeltaSAP	25.1126	0.858101077	0.016234079
DeltaSAP	25.174	0.859526542	0.01453248
DeltaSAP	25.2354	0.860436457	0.013411145
DeltaSAP	25.2968	0.858621495	0.016167015
DeltaSAP	25.3582	0.859289206	0.013913676
DeltaSAP	25.4196	0.86073968	0.017035901
DeltaSAP	25.481	0.859977739	0.015034793
DeltaSAP	25.5424	0.859132627	0.014396782
DeltaSAP	25.6038	0.861195745	0.017688261
DeltaSAP	25.6652	0.858551507	0.016194441
DeltaSAP	25.7266	0.858466549	0.018675691
DeltaSAP	25.788	0.860201531	0.01645664
DeltaSAP	25.8494	0.858772963	0.015447779
DeltaSAP	25.9108	0.858915172	0.016719695
DeltaSAP	25.9722	0.859721374	0.017434356
DeltaSAP	26.0336	0.858084404	0.016037463
DeltaSAP	26.095	0.860653228	0.014455835
DeltaSAP	26.1564	0.860125028	0.015631816
DeltaSAP	26.2178	0.858772942	0.01540074
DeltaSAP	26.2792	0.859658522	0.017322119
DeltaSAP	26.3406	0.860754226	0.017981437
DeltaSAP	26.402	0.85875981	0.013914082
DeltaSAP	26.4634	0.85836575	0.014520781
DeltaSAP	26.5248	0.85762572	0.012851799
DeltaSAP	26.5862	0.859022823	0.013658779
DeltaSAP	26.6476	0.860858615	0.013251038
DeltaSAP	26.709	0.862145959	0.013827605
DeltaSAP	26.7704	0.859788842	0.016156956
DeltaSAP	26.8318	0.861012872	0.012765628
DeltaSAP	26.8932	0.860649719	0.015549102
DeltaSAP	26.9546	0.860948084	0.013858109
DeltaSAP	27.016	0.861752194	0.013537269
DeltaSAP	27.0774	0.860043256	0.013348656
DeltaSAP	27.1388	0.859466802	0.014830104
DeltaSAP	27.2002	0.859862815	0.013633208
DeltaSAP	27.2616	0.859601893	0.015412641
DeltaSAP	27.323	0.858254152	0.016335038
DeltaSAP	27.3844	0.858757041	0.013195902
DeltaSAP	27.4458	0.85782697	0.014917147
DeltaSAP	27.5072	0.858038106	0.012868229
DeltaSAP	27.5686	0.859629354	0.012699088
DeltaSAP	27.63	0.86149618	0.015235491
DeltaSAP	27.6914	0.859819551	0.012879428
DeltaSAP	27.7528	0.85954241	0.014749993
DeltaSAP	27.8142	0.86055074	0.016600666
DeltaSAP	27.8756	0.859584637	0.011743805
DeltaSAP	27.937	0.86157925	0.014981712
DD	-0.614	1	0
DD	-0.5526	1.006048822	0.002092097
DD	-0.4912	1.006716021	0.002104992
DD	-0.4298	1.008464984	0.004142656
DD	-0.3684	1.006411341	0.002636437
DD	-0.307	1.005231363	0.000988886
DD	-0.2456	1.0053837	0.002012738
DD	-0.1842	1.004197582	0.002095369
DD	-0.1228	1.002626913	0.002066441
DD	-0.0614	1.003538053	0.002121766
DD	0	0.34078481	0.009737772
DD	0.0614	0.352805602	0.008728731
DD	0.1228	0.366343207	0.007943647
DD	0.1842	0.377938993	0.005638045
DD	0.2456	0.388897583	0.004750897
DD	0.307	0.398962081	0.003116524
DD	0.3684	0.410230711	0.002259287
DD	0.4298	0.42198034	0.000934273
DD	0.4912	0.432724952	0.00148742
DD	0.5526	0.442425145	0.001840758
DD	0.614	0.453517467	0.000673789
DD	0.6754	0.462506979	0.002188762
DD	0.7368	0.47053436	0.002155324
DD	0.7982	0.480239052	0.001137414
DD	0.8596	0.488199441	0.004046066
DD	0.921	0.496571529	0.001815577
DD	0.9824	0.506905976	0.004506366
DD	1.0438	0.514974528	0.002896637
DD	1.1052	0.520977674	0.004865474
DD	1.1666	0.527817446	0.005399173
DD	1.228	0.534073716	0.00658317
DD	1.2894	0.541967385	0.005413873
DD	1.3508	0.547560055	0.007151763
DD	1.4122	0.55411472	0.00727483
DD	1.4736	0.560755463	0.005928376
DD	1.535	0.567014838	0.007851759
DD	1.5964	0.573012747	0.006891301
DD	1.6578	0.57796034	0.008876057
DD	1.7192	0.58347642	0.006389274
DD	1.7806	0.588311157	0.008838368
DD	1.842	0.594492738	0.007998988
DD	1.9034	0.59875123	0.007570157
DD	1.9648	0.60366456	0.00946551
DD	2.0262	0.60880975	0.007308782
DD	2.0876	0.612456181	0.007903439
DD	2.149	0.61749046	0.006697869
DD	2.2104	0.621261755	0.007721615
DD	2.2718	0.62569159	0.010742981
DD	2.3332	0.630317496	0.009108629
DD	2.3946	0.633758932	0.007405803
DD	2.456	0.637879224	0.00835185
DD	2.5174	0.641472192	0.010962673
DD	2.5788	0.644641647	0.010988473
DD	2.6402	0.648321622	0.010780495
DD	2.7016	0.650881121	0.010726393
DD	2.763	0.65259984	0.012681732
DD	2.8244	0.657898794	0.010543507
DD	2.8858	0.661353273	0.009596861
DD	2.9472	0.663748037	0.012318544
DD	3.0086	0.666457249	0.010892059
DD	3.07	0.669417415	0.010228158
DD	3.1314	0.672427731	0.011305062
DD	3.1928	0.673398213	0.010369741
DD	3.2542	0.676508652	0.010996188
DD	3.3156	0.680410296	0.012227191
DD	3.377	0.683073671	0.011242176
DD	3.4384	0.685690665	0.011915084
DD	3.4998	0.686343724	0.012390504
DD	3.5612	0.689071889	0.013652901
DD	3.6226	0.69323319	0.010966612
DD	3.684	0.693502147	0.013307038
DD	3.7454	0.697537075	0.011685063
DD	3.8068	0.700032576	0.011285721
DD	3.8682	0.701276571	0.01254748
DD	3.9296	0.703668088	0.013404577
DD	3.991	0.706428256	0.010939658
DD	4.0524	0.707208718	0.011633295
DD	4.1138	0.71000089	0.013119572
DD	4.1752	0.711463561	0.010451657
DD	4.2366	0.713983314	0.011628604
DD	4.298	0.715995321	0.010727367
DD	4.3594	0.718560458	0.012194201
DD	4.4208	0.719032898	0.012645623
DD	4.4822	0.722597851	0.010341493
DD	4.5436	0.723471423	0.010835567
DD	4.605	0.724916042	0.012222625
DD	4.6664	0.726320239	0.011814888
DD	4.7278	0.7285279	0.009775695
DD	4.7892	0.730452178	0.010167259
DD	4.8506	0.731518796	0.01121331
DD	4.912	0.733175182	0.010576822
DD	4.9734	0.733409105	0.009975897
DD	5.0348	0.737252648	0.009361598
DD	5.0962	0.737170288	0.0105608
DD	5.1576	0.738175142	0.009299223
DD	5.219	0.740533457	0.00916868
DD	5.2804	0.744224943	0.010912003
DD	5.3418	0.741692681	0.009525974
DD	5.4032	0.746299077	0.007616663
DD	5.4646	0.745993195	0.00934667
DD	5.526	0.748079232	0.010248185
DD	5.5874	0.747718192	0.010379733
DD	5.6488	0.750193344	0.008818168
DD	5.7102	0.751753867	0.00901142
DD	5.7716	0.753406056	0.010150405
DD	5.833	0.75265696	0.008919584
DD	5.8944	0.754092317	0.008728618
DD	5.9558	0.755843038	0.008387052
DD	6.0172	0.757603697	0.00887945
DD	6.0786	0.757845746	0.008695173
DD	6.14	0.761809327	0.007152307
DD	6.2014	0.760881663	0.00705356
DD	6.2628	0.761848835	0.008792147
DD	6.3242	0.762409283	0.007890676
DD	6.3856	0.764071975	0.006699584
DD	6.447	0.763719093	0.007215292
DD	6.5084	0.764702872	0.008006407
DD	6.5698	0.767203757	0.007627777
DD	6.6312	0.767583472	0.007493697
DD	6.6926	0.768925914	0.005805427
DD	6.754	0.768847624	0.008677685
DD	6.8154	0.76993908	0.005864827
DD	6.8768	0.76992581	0.006327802
DD	6.9382	0.771253362	0.008659776
DD	6.9996	0.773804998	0.005898573
DD	7.061	0.774310565	0.004743264
DD	7.1224	0.774962011	0.004238902
DD	7.1838	0.775582957	0.00546197
DD	7.2452	0.776571333	0.005449387
DD	7.3066	0.777234513	0.005402981
DD	7.368	0.777409714	0.004979987
DD	7.4294	0.779346174	0.008149807
DD	7.4908	0.779916893	0.006012748
DD	7.5522	0.781878462	0.005406524
DD	7.6136	0.783897928	0.005610232
DD	7.675	0.782974296	0.004417504
DD	7.7364	0.783382231	0.004500418
DD	7.7978	0.784800996	0.005425705
DD	7.8592	0.78516114	0.005311672
DD	7.9206	0.786870711	0.006439824
DD	7.982	0.789361538	0.003908996
DD	8.0434	0.789175281	0.002895153
DD	8.1048	0.789456326	0.004601101
DD	8.1662	0.789869809	0.00142177
DD	8.2276	0.791096507	0.000146959
DD	8.289	0.792298891	0.00061464
DD	8.3504	0.792021968	0.002097208
DD	8.4118	0.792977806	0.001277346
DD	8.4732	0.796029643	0.00171672
DD	8.5346	0.795617317	8.97e-05
DD	8.596	0.795907263	0.001995551
DD	8.6574	0.795984328	0.001914373
DD	8.7188	0.797402082	0.000552948
DD	8.7802	0.797583006	0.000939034
DD	8.8416	0.797951918	0.000985518
DD	8.903	0.797997162	0.001411138
DD	8.9644	0.800329204	0.0002019
DD	9.0258	0.799988653	0.002339182
DD	9.0872	0.800552425	0.000681749
DD	9.1486	0.800938307	0.004305378
DD	9.21	0.802212806	0.001824415
DD	9.2714	0.80033463	0.002048514
DD	9.3328	0.800173438	0.002390735
DD	9.3942	0.802135824	0.000225077
DD	9.4556	0.802172167	0.000781914
DD	9.517	0.803084963	0.000891335
DD	9.5784	0.804629546	0.002011485
DD	9.6398	0.802954294	0.000755242
DD	9.7012	0.806662071	0.000861725
DD	9.7626	0.806105237	0.000811919
DD	9.824	0.806224006	0.000539135
DD	9.8854	0.807575499	0.002274955
DD	9.9468	0.808663442	0.002251818
DD	10.0082	0.809422971	0.002228052
DD	10.0696	0.809465966	0.002762042
DD	10.131	0.81050411	0.003055687
DD	10.1924	0.810689632	0.001480675
DD	10.2538	0.811017523	0.001042651
DD	10.3152	0.812199177	0.003995107
DD	10.3766	0.813598654	0.002779037
DD	10.438	0.81499006	0.003896235
DD	10.4994	0.813397834	0.004113805
DD	10.5608	0.815226566	0.004851559
DD	10.6222	0.813636609	0.005669492
DD	10.6836	0.816168773	0.006113486
DD	10.745	0.816588223	0.005177968
DD	10.8064	0.816608156	0.006380056
DD	10.8678	0.817279165	0.007790059
DD	10.9292	0.817564987	0.006162441
DD	10.9906	0.819029993	0.005149195
DD	11.052	0.819652711	0.007283004
DD	11.1134	0.818263634	0.007902288
DD	11.1748	0.820748008	0.008820787
DD	11.2362	0.821291749	0.010596224
DD	11.2976	0.824283602	0.012362663
DD	11.359	0.823443708	0.009666924
DD	11.4204	0.822918986	0.009755915
DD	11.4818	0.82543459	0.008262966
DD	11.5432	0.825516689	0.008414467
DD	11.6046	0.826124822	0.008635297
DD	11.666	0.825345264	0.009799142
DD	11.7274	0.827216997	0.008691937
DD	11.7888	0.82781593	0.010717696
DD	11.8502	0.827074774	0.012058178
DD	11.9116	0.826648215	0.010762879
DD	11.973	0.828287062	0.011959574
DD	12.0344	0.828734456	0.010953025
DD	12.0958	0.829635221	0.011954669
DD	12.1572	0.829084474	0.011864483
DD	12.2186	0.829827998	0.011423398
DD	12.28	0.831614814	0.014418766
DD	12.3414	0.830965576	0.015799997
DD	12.4028	0.830750414	0.012896846
DD	12.4642	0.831832055	0.013176042
DD	12.5256	0.831134086	0.013196629
DD	12.587	0.831400902	0.013138236
DD	12.6484	0.832556317	0.01403465
DD	12.7098	0.833046246	0.013269457
DD	12.7712	0.833028326	0.012970429
DD	12.8326	0.831875933	0.011035618
DD	12.894	0.834014955	0.013065132
DD	12.9554	0.833931728	0.013966553
DD	13.0168	0.833850046	0.012923621
DD	13.0782	0.834428712	0.013620476
DD	13.1396	0.834359628	0.014613392
DD	13.201	0.835049201	0.016109532
DD	13.2624	0.834746069	0.015833226
DD	13.3238	0.836082368	0.015281123
DD	13.3852	0.835519967	0.015009574
DD	13.4466	0.836470395	0.015898063
DD	13.508	0.835503553	0.013435877
DD	13.5694	0.835185893	0.016870062
DD	13.6308	0.838500192	0.016474885
DD	13.6922	0.837776175	0.016775591
DD	13.7536	0.837242114	0.015204866
DD	13.815	0.836053687	0.01495561
DD	13.8764	0.837063821	0.016023477
DD	13.9378	0.837897057	0.018525862
DD	13.9992	0.8364124	0.017296099
DD	14.0606	0.83642068	0.019284894
DD	14.122	0.839139165	0.01766008
DD	14.1834	0.837885908	0.019129283
DD	14.2448	0.838788379	0.018052794
DD	14.3062	0.837756865	0.016005556
DD	14.3676	0.83619255	0.018095521
DD	14.429	0.838329526	0.018332581
DD	14.4904	0.838409951	0.018001689
DD	14.5518	0.838262908	0.017263601
DD	14.6132	0.838085199	0.019802221
DD	14.6746	0.839415161	0.01372052
DD	14.736	0.839366754	0.016496513
DD	14.7974	0.839025671	0.018200437
DD	14.8588	0.837951013	0.01586223
DD	14.9202	0.839621528	0.017343828
DD	14.9816	0.839832296	0.016729217
DD	15.043	0.841246273	0.018403242
DD	15.1044	0.840536073	0.015954321
DD	15.1658	0.841060182	0.016438886
DD	15.2272	0.840426971	0.016039413
DD	15.2886	0.841866856	0.016360866
DD	15.35	0.842086037	0.017182077
DD	15.4114	0.842041405	0.014750142
DD	15.4728	0.843492631	0.018217804
DD	15.5342	0.843324555	0.019873684
DD	15.5956	0.843824645	0.017870291
DD	15.657	0.842416787	0.01833955
DD	15.7184	0.843182096	0.019430384
DD	15.7798	0.844694728	0.019036295
DD	15.8412	0.844186327	0.018751352
DD	15.9026	0.844327694	0.022087802
DD	15.964	0.84429412	0.020473805
DD	16.0254	0.845625023	0.02040088
DD	16.0868	0.845136684	0.018809443
DD	16.1482	0.84645319	0.01930055
DD	16.2096	0.845953783	0.021001275
DD	16.271	0.844543943	0.021708531
DD	16.3324	0.845095947	0.019477891
DD	16.3938	0.847768521	0.021392587
DD	16.4552	0.848233224	0.021503365
DD	16.5166	0.846956403	0.018134106
DD	16.578	0.84635391	0.017081407
DD	16.6394	0.847388791	0.020094371
DD	16.7008	0.848319806	0.019198278
DD	16.7622	0.848182346	0.018435507
DD	16.8236	0.848041511	0.019271884
DD	16.885	0.849280352	0.020321868
DD	16.9464	0.848859017	0.021253254
DD	17.0078	0.849023192	0.020806743
DD	17.0692	0.8483214	0.019750847
DD	17.1306	0.849087046	0.018821671
DD	17.192	0.850482656	0.020161603
DD	17.2534	0.851266183	0.020408662
DD	17.3148	0.852250782	0.021460436
DD	17.3762	0.852593123	0.022407358
DD	17.4376	0.85250237	0.021774142
DD	17.499	0.852756957	0.022756774
DD	17.5604	0.853777865	0.023355666
DD	17.6218	0.85285637	0.023452367
DD	17.6832	0.852972981	0.021886676
DD	17.7446	0.853045697	0.022592296
DD	17.806	0.854533156	0.024637695
DD	17.8674	0.854004824	0.022661561
DD	17.9288	0.855672102	0.022259652
DD	17.9902	0.854134339	0.021383035
DD	18.0516	0.855109597	0.024633014
DD	18.113	0.857061475	0.023910696
DD	18.1744	0.855980056	0.022944664
DD	18.2358	0.857317135	0.023401331
DD	18.2972	0.859249908	0.026068595
DD	18.3586	0.858503534	0.024298892
DD	18.42	0.859022468	0.022841625
DD	18.4814	0.859338384	0.024351006
DD	18.5428	0.859605463	0.025935311
DD	18.6042	0.860163353	0.02566504
DD	18.6656	0.859979726	0.025938763
DD	18.727	0.857789409	0.023084213
DD	18.7884	0.860591283	0.025629512
DD	18.8498	0.861130904	0.024602068
DD	18.9112	0.861458213	0.027385472
DD	18.9726	0.861520332	0.025382145
DD	19.034	0.860316935	0.02796832
DD	19.0954	0.861148409	0.028809432
DD	19.1568	0.862301762	0.028758244
DD	19.2182	0.864230357	0.029257163
DD	19.2796	0.865317863	0.029454861
DD	19.341	0.863557119	0.03040312
DD	19.4024	0.864355779	0.031599515
DD	19.4638	0.862917388	0.029370633
DD	19.5252	0.86366736	0.027623489
DD	19.5866	0.86377206	0.029833257
DD	19.648	0.865405937	0.031630779
DD	19.7094	0.866141307	0.031862555
DD	19.7708	0.864508271	0.033525
DD	19.8322	0.865358296	0.031056979
DD	19.8936	0.863927549	0.030214639
DD	19.955	0.864223886	0.029584909
DD	20.0164	0.864698038	0.029534474
DD	20.0778	0.864942376	0.031909985
DD	20.1392	0.86429813	0.03173118
DD	20.2006	0.866029706	0.033601545
DD	20.262	0.867113995	0.033005274
DD	20.3234	0.864517188	0.032226581
DD	20.3848	0.864462431	0.028890509
DD	20.4462	0.866061428	0.034036043
DD	20.5076	0.865206095	0.033645947
DD	20.569	0.866652566	0.034458443
DD	20.6304	0.867031481	0.0343426
DD	20.6918	0.86756823	0.034046813
DD	20.7532	0.867992084	0.031896825
DD	20.8146	0.868046772	0.033105976
DD	20.876	0.8655614	0.030623029
DD	20.9374	0.866483523	0.032694091
DD	20.9988	0.866028113	0.032773462
DD	21.0602	0.866211858	0.031320171
DD	21.1216	0.866237156	0.03296732
DD	21.183	0.866562781	0.034031005
DD	21.2444	0.865995867	0.031531201
DD	21.3058	0.86766075	0.036532526
DD	21.3672	0.868577919	0.035396672
DD	21.4286	0.869948711	0.035645017
DD	21.49	0.869025739	0.035103546
DD	21.5514	0.868749867	0.035024094
DD	21.6128	0.869613645	0.033601617
DD	21.6742	0.86921945	0.033970403
DD	21.7356	0.867811686	0.03288556
DD	21.797	0.868829357	0.034584755
DD	21.8584	0.868540681	0.035902691
DD	21.9198	0.869209532	0.034365347
DD	21.9812	0.869143624	0.036287768
DD	22.0426	0.871332287	0.035846785
DD	22.104	0.871650638	0.035155184
DD	22.1654	0.871620838	0.033585435
DD	22.2268	0.871198616	0.033959753
DD	22.2882	0.871865419	0.035589725
DD	22.3496	0.87324351	0.036539179
DD	22.411	0.872267178	0.037061126
DD	22.4724	0.873931582	0.038597904
DD	22.5338	0.875369314	0.040009238
DD	22.5952	0.874051298	0.037826338
DD	22.6566	0.873147219	0.03789763
DD	22.718	0.87333819	0.039692762
DD	22.7794	0.874696062	0.039514263
DD	22.8408	0.875914122	0.039100662
DD	22.9022	0.874451085	0.038716375
DD	22.9636	0.87507563	0.040425708
DD	23.025	0.876716907	0.038472269
DD	23.0864	0.874857314	0.037964676
DD	23.1478	0.876972562	0.038199252
DD	23.2092	0.875181712	0.036261163
DD	23.2706	0.877476293	0.036019087
DD	23.332	0.876786225	0.038757914
DD	23.3934	0.876345465	0.038596816
DD	23.4548	0.877236798	0.041119121
DD	23.5162	0.877583359	0.039269343
DD	23.5776	0.876285122	0.039939754
DD	23.639	0.877161796	0.039963809
DD	23.7004	0.877623288	0.040284174
DD	23.7618	0.877243906	0.038382265
DD	23.8232	0.876610552	0.036857826
DD	23.8846	0.879174821	0.042182705
DD	23.946	0.878083487	0.040852915
DD	24.0074	0.878290425	0.040727025
DD	24.0688	0.878153445	0.039767861
DD	24.1302	0.878434887	0.041188986
DD	24.1916	0.880103431	0.042128473
DD	24.253	0.879151513	0.039904422
DD	24.3144	0.88202922	0.04192805
DD	24.3758	0.880814296	0.041668084
DD	24.4372	0.879796901	0.04124719
DD	24.4986	0.879978636	0.040095619
DD	24.56	0.878860399	0.040566663
DD	24.6214	0.879568137	0.040810208
DD	24.6828	0.879505591	0.04015073
DD	24.7442	0.879166123	0.042811661
DD	24.8056	0.881019134	0.042372818
DD	24.867	0.881961455	0.040080212
DD	24.9284	0.882295836	0.038500834
DD	24.9898	0.881417654	0.039268049
DD	25.0512	0.879931683	0.040523267
DD	25.1126	0.881801693	0.040966295
DD	25.174	0.881053121	0.038449905
DD	25.2354	0.881522226	0.040589637
DD	25.2968	0.882496657	0.03980121
DD	25.3582	0.88365532	0.041178757
DD	25.4196	0.880820211	0.037806856
DD	25.481	0.882569654	0.0367065
DD	25.5424	0.882955473	0.039587049
DD	25.6038	0.883964119	0.039061519
DD	25.6652	0.883377743	0.03871511
DD	25.7266	0.884982085	0.039108625
DD	25.788	0.885972099	0.041632963
DD	25.8494	0.882827548	0.038800427
DD	25.9108	0.884686784	0.041143192
DD	25.9722	0.885120981	0.042410158
DD	26.0336	0.885916422	0.041757566
DD	26.095	0.886874099	0.043019592
DD	26.1564	0.88643744	0.042315938
DD	26.2178	0.889219102	0.044391771
DD	26.2792	0.887759015	0.042768459
DD	26.3406	0.888748189	0.043130634
DD	26.402	0.889113169	0.041157041
DD	26.4634	0.888920653	0.041263681
DD	26.5248	0.8885487	0.044582655
DD	26.5862	0.889513979	0.045307211
DD	26.6476	0.88849068	0.043137212
DD	26.709	0.889686685	0.045723808
DD	26.7704	0.8901254	0.043549424
DD	26.8318	0.888317773	0.042086225
DD	26.8932	0.886957028	0.04321123
DD	26.9546	0.889020576	0.042432269
DD	27.016	0.888386077	0.041672549
DD	27.0774	0.887618765	0.040024673
DD	27.1388	0.88936749	0.041909668
DD	27.2002	0.891693628	0.045446621
DD	27.2616	0.887181333	0.04177897
DD	27.323	0.887357307	0.038840111
DD	27.3844	0.886476389	0.038719892
DD	27.4458	0.885786467	0.038982088
DD	27.5072	0.887661568	0.039595164
DD	27.5686	0.88566115	0.037848133
DD	27.63	0.886109827	0.041520146
DD	27.6914	0.889133669	0.042655182
DD	27.7528	0.886672107	0.039096698
DD	27.8142	0.887205676	0.040149263
DD	27.8756	0.885727069	0.03757115
DD	27.937	0.886935295	0.03899751
AA	-0.614	1	0
AA	-0.5526	1.0061019	0.004113492
AA	-0.4912	1.005609369	0.003579204
AA	-0.4298	1.007236024	0.006886062
AA	-0.3684	1.010336622	0.009371741
AA	-0.307	1.009177782	0.011074269
AA	-0.2456	1.007059196	0.009560368
AA	-0.1842	1.00600343	0.007270258
AA	-0.1228	1.005382921	0.007974811
AA	-0.0614	1.005464644	0.009706802
AA	0	0.333171136	0.0056485
AA	0.0614	0.345411692	0.00652761
AA	0.1228	0.356830424	0.005303068
AA	0.1842	0.368431542	0.00380849
AA	0.2456	0.380316004	0.001876973
AA	0.307	0.39300715	0.003116011
AA	0.3684	0.402843087	0.001487558
AA	0.4298	0.415418772	0.00182534
AA	0.4912	0.424861407	0.000474045
AA	0.5526	0.436345437	0.002327938
AA	0.614	0.44661086	0.002710995
AA	0.6754	0.45723535	0.003242858
AA	0.7368	0.467056559	0.003750573
AA	0.7982	0.476855561	0.004282422
AA	0.8596	0.485922874	0.007439905
AA	0.921	0.495144067	0.007541029
AA	0.9824	0.503611985	0.007271459
AA	1.0438	0.512390903	0.008597772
AA	1.1052	0.520784215	0.008212192
AA	1.1666	0.528788073	0.008889994
AA	1.228	0.53670731	0.008893087
AA	1.2894	0.544926102	0.00954352
AA	1.3508	0.551772167	0.010343456
AA	1.4122	0.558460826	0.010678712
AA	1.4736	0.564883758	0.011558081
AA	1.535	0.572619056	0.011675128
AA	1.5964	0.578239715	0.010120095
AA	1.6578	0.583903845	0.011911598
AA	1.7192	0.590005601	0.011689655
AA	1.7806	0.595098804	0.010818824
AA	1.842	0.601665708	0.011362641
AA	1.9034	0.606522245	0.01222679
AA	1.9648	0.61241151	0.011581437
AA	2.0262	0.616619729	0.013763537
AA	2.0876	0.622058186	0.011228312
AA	2.149	0.62563984	0.009817215
AA	2.2104	0.63137317	0.012389987
AA	2.2718	0.635930263	0.011774101
AA	2.3332	0.64022167	0.010849843
AA	2.3946	0.644254536	0.012144018
AA	2.456	0.649494872	0.012063647
AA	2.5174	0.651989752	0.011761646
AA	2.5788	0.65746443	0.011776693
AA	2.6402	0.662406035	0.014290518
AA	2.7016	0.665066932	0.01321946
AA	2.763	0.666775305	0.010876189
AA	2.8244	0.672039105	0.010801902
AA	2.8858	0.675334092	0.011305306
AA	2.9472	0.679908629	0.012251837
AA	3.0086	0.68180813	0.009579586
AA	3.07	0.685302104	0.010772459
AA	3.1314	0.688257925	0.013308372
AA	3.1928	0.693746354	0.012935842
AA	3.2542	0.695381234	0.013811515
AA	3.3156	0.697284109	0.011314795
AA	3.377	0.700217694	0.013598778
AA	3.4384	0.702611995	0.012183737
AA	3.4998	0.707138363	0.01400128
AA	3.5612	0.709412295	0.013645149
AA	3.6226	0.711306223	0.013873505
AA	3.684	0.713479665	0.014379446
AA	3.7454	0.717354152	0.014445376
AA	3.8068	0.72007428	0.013145451
AA	3.8682	0.721076286	0.010849179
AA	3.9296	0.723944264	0.010565897
AA	3.991	0.726603812	0.011499019
AA	4.0524	0.728068533	0.009575847
AA	4.1138	0.728492561	0.007763818
AA	4.1752	0.732210181	0.012993174
AA	4.2366	0.732997	0.010953771
AA	4.298	0.735917944	0.009864221
AA	4.3594	0.736774046	0.011018563
AA	4.4208	0.740304638	0.009959139
AA	4.4822	0.741614124	0.008386556
AA	4.5436	0.744486869	0.011854316
AA	4.605	0.745358871	0.010271735
AA	4.6664	0.744871464	0.010171975
AA	4.7278	0.748945223	0.011253375
AA	4.7892	0.748318628	0.008458585
AA	4.8506	0.752040087	0.009495175
AA	4.912	0.754666914	0.010449692
AA	4.9734	0.75589937	0.010339779
AA	5.0348	0.757861403	0.010009477
AA	5.0962	0.756549242	0.009856133
AA	5.1576	0.759371911	0.010715721
AA	5.219	0.762134335	0.010284274
AA	5.2804	0.763591504	0.0092569
AA	5.3418	0.76544934	0.009605927
AA	5.4032	0.765996159	0.008956331
AA	5.4646	0.76749487	0.008440916
AA	5.526	0.768379089	0.011289798
AA	5.5874	0.770446062	0.010524659
AA	5.6488	0.771926257	0.00944718
AA	5.7102	0.773390937	0.010836373
AA	5.7716	0.775519342	0.010426374
AA	5.833	0.775300385	0.009250401
AA	5.8944	0.778294795	0.010264219
AA	5.9558	0.777044671	0.00936018
AA	6.0172	0.780557563	0.008628731
AA	6.0786	0.77960491	0.009701335
AA	6.14	0.784176906	0.011176089
AA	6.2014	0.783959712	0.012625462
AA	6.2628	0.783709969	0.012086182
AA	6.3242	0.785748406	0.012203172
AA	6.3856	0.785375178	0.010753327
AA	6.447	0.78765106	0.009908126
AA	6.5084	0.789652431	0.013135977
AA	6.5698	0.789137573	0.010852463
AA	6.6312	0.788628089	0.011969644
AA	6.6926	0.791554627	0.009972764
AA	6.754	0.792039531	0.00995533
AA	6.8154	0.793497898	0.011557746
AA	6.8768	0.794308963	0.010125381
AA	6.9382	0.797109931	0.012099764
AA	6.9996	0.796298977	0.013858758
AA	7.061	0.797788058	0.012375725
AA	7.1224	0.798227028	0.010271871
AA	7.1838	0.799181232	0.00750561
AA	7.2452	0.800384687	0.00829307
AA	7.3066	0.801051106	0.008921431
AA	7.368	0.804127052	0.010885669
AA	7.4294	0.803764678	0.010599782
AA	7.4908	0.804791149	0.012205703
AA	7.5522	0.80471571	0.009830136
AA	7.6136	0.80566895	0.008783971
AA	7.675	0.806008898	0.007457197
AA	7.7364	0.807917932	0.009559531
AA	7.7978	0.810024709	0.011397849
AA	7.8592	0.8096823	0.009343324
AA	7.9206	0.810564035	0.010019108
AA	7.982	0.809563846	0.009068248
AA	8.0434	0.810688132	0.007766182
AA	8.1048	0.811810296	0.006759786
AA	8.1662	0.813637708	0.008171623
AA	8.2276	0.816036448	0.00942745
AA	8.289	0.815862726	0.00807764
AA	8.3504	0.815545059	0.008310703
AA	8.4118	0.816386275	0.007963515
AA	8.4732	0.816598556	0.00893512
AA	8.5346	0.818822414	0.010694887
AA	8.596	0.820152317	0.007670447
AA	8.6574	0.819697454	0.006501802
AA	8.7188	0.820557008	0.008110357
AA	8.7802	0.822806068	0.007554822
AA	8.8416	0.823131755	0.008922568
AA	8.903	0.821382452	0.009582679
AA	8.9644	0.823706229	0.010603803
AA	9.0258	0.826505373	0.010726798
AA	9.0872	0.824815697	0.010060777
AA	9.1486	0.826379242	0.008182487
AA	9.21	0.827198744	0.012186753
AA	9.2714	0.827300729	0.008744401
AA	9.3328	0.82644424	0.00888011
AA	9.3942	0.827941706	0.009481392
AA	9.4556	0.82694972	0.007971052
AA	9.517	0.828139806	0.008660841
AA	9.5784	0.8292045	0.005925406
AA	9.6398	0.828899462	0.008466105
AA	9.7012	0.828531482	0.005670511
AA	9.7626	0.829135037	0.007908023
AA	9.824	0.828597415	0.007666101
AA	9.8854	0.830180808	0.007945135
AA	9.9468	0.83035799	0.008405403
AA	10.0082	0.831805574	0.008700412
AA	10.0696	0.830454354	0.006998687
AA	10.131	0.831267804	0.007794264
AA	10.1924	0.831564483	0.007283721
AA	10.2538	0.832591038	0.01155168
AA	10.3152	0.830194481	0.009297325
AA	10.3766	0.833089379	0.012884974
AA	10.438	0.833262991	0.008688251
AA	10.4994	0.834610473	0.010589296
AA	10.5608	0.834577547	0.008851722
AA	10.6222	0.835044728	0.009584942
AA	10.6836	0.833464833	0.010859963
AA	10.745	0.834889462	0.011773085
AA	10.8064	0.835991888	0.009924548
AA	10.8678	0.834709832	0.007487898
AA	10.9292	0.837060448	0.008555006
AA	10.9906	0.837434664	0.008503719
AA	11.052	0.834048555	0.0069099
AA	11.1134	0.836435622	0.007753869
AA	11.1748	0.837120239	0.010148673
AA	11.2362	0.838848123	0.011336834
AA	11.2976	0.840279453	0.011651184
AA	11.359	0.839691845	0.009100121
AA	11.4204	0.840896506	0.009040692
AA	11.4818	0.840960348	0.009094944
AA	11.5432	0.841007456	0.007971272
AA	11.6046	0.842084196	0.008856629
AA	11.666	0.841935766	0.011070288
AA	11.7274	0.84218248	0.012857298
AA	11.7888	0.843230982	0.011157893
AA	11.8502	0.844130322	0.010884425
AA	11.9116	0.841491824	0.007986636
AA	11.973	0.84373829	0.009377796
AA	12.0344	0.842894102	0.009262126
AA	12.0958	0.842519158	0.008954441
AA	12.1572	0.844417871	0.009212708
AA	12.2186	0.843723862	0.010199458
AA	12.28	0.846961523	0.01223006
AA	12.3414	0.847881794	0.007287298
AA	12.4028	0.846139339	0.008082682
AA	12.4642	0.846408463	0.009300732
AA	12.5256	0.846120763	0.009504241
AA	12.587	0.846010269	0.010376671
AA	12.6484	0.846913855	0.010947489
AA	12.7098	0.849443807	0.012350779
AA	12.7712	0.84838619	0.012231273
AA	12.8326	0.849904516	0.012110679
AA	12.894	0.849572153	0.009860423
AA	12.9554	0.848857734	0.011509043
AA	13.0168	0.849170812	0.0091138
AA	13.0782	0.848670144	0.008785378
AA	13.1396	0.850201712	0.010384853
AA	13.201	0.851392726	0.008535849
AA	13.2624	0.849082727	0.007656805
AA	13.3238	0.852115782	0.011746368
AA	13.3852	0.850609118	0.009715538
AA	13.4466	0.849842791	0.008846976
AA	13.508	0.851131759	0.010123813
AA	13.5694	0.852192715	0.010997446
AA	13.6308	0.851123146	0.010899698
AA	13.6922	0.853333445	0.01187741
AA	13.7536	0.853317122	0.010328123
AA	13.815	0.852167322	0.009746173
AA	13.8764	0.853240447	0.01020429
AA	13.9378	0.853549964	0.009047528
AA	13.9992	0.853089408	0.011181238
AA	14.0606	0.854795348	0.011570895
AA	14.122	0.855606162	0.012135143
AA	14.1834	0.853973076	0.011244722
AA	14.2448	0.855020233	0.012619453
AA	14.3062	0.855930934	0.010891807
AA	14.3676	0.856082672	0.011300177
AA	14.429	0.857533987	0.01200034
AA	14.4904	0.857445739	0.012658014
AA	14.5518	0.858978256	0.014670465
AA	14.6132	0.859516607	0.013070853
AA	14.6746	0.860248557	0.013698538
AA	14.736	0.861309167	0.012437032
AA	14.7974	0.863093282	0.014819995
AA	14.8588	0.861670086	0.014656026
AA	14.9202	0.861697466	0.013688195
AA	14.9816	0.8626763	0.014140934
AA	15.043	0.862376501	0.017021513
AA	15.1044	0.863201866	0.013208366
AA	15.1658	0.864185546	0.011260381
AA	15.2272	0.862238005	0.01280043
AA	15.2886	0.864580648	0.009829148
AA	15.35	0.86316505	0.009814381
AA	15.4114	0.864490323	0.013887307
AA	15.4728	0.865198642	0.013345531
AA	15.5342	0.866205228	0.012884073
AA	15.5956	0.867033341	0.013355603
AA	15.657	0.865558641	0.009584864
AA	15.7184	0.864572068	0.00902667
AA	15.7798	0.864689536	0.00994597
AA	15.8412	0.867407512	0.013245142
AA	15.9026	0.867128836	0.011765638
AA	15.964	0.869407018	0.015321957
AA	16.0254	0.868119417	0.011274497
AA	16.0868	0.86912446	0.010282617
AA	16.1482	0.869047532	0.011835195
AA	16.2096	0.869093871	0.011067258
AA	16.271	0.869554665	0.011313484
AA	16.3324	0.868689822	0.011778897
AA	16.3938	0.872115525	0.014148929
AA	16.4552	0.87000227	0.011793394
AA	16.5166	0.871182672	0.01176664
AA	16.578	0.87118945	0.01004868
AA	16.6394	0.870050679	0.011410169
AA	16.7008	0.873894913	0.01322943
AA	16.7622	0.869783322	0.011150808
AA	16.8236	0.873455805	0.012694706
AA	16.885	0.871722313	0.010397104
AA	16.9464	0.873771879	0.012114327
AA	17.0078	0.873691361	0.0121626
AA	17.0692	0.873715965	0.01258718
AA	17.1306	0.875538772	0.013026889
AA	17.192	0.875109814	0.013139954
AA	17.2534	0.874430593	0.01229768
AA	17.3148	0.875604302	0.01548693
AA	17.3762	0.874010833	0.013307523
AA	17.4376	0.876337971	0.017657947
AA	17.499	0.873842794	0.012860246
AA	17.5604	0.875829679	0.0156169
AA	17.6218	0.874709264	0.014514472
AA	17.6832	0.874042237	0.013228923
AA	17.7446	0.87665824	0.017039208
AA	17.806	0.875892978	0.016824805
AA	17.8674	0.873890848	0.013475652
AA	17.9288	0.875711286	0.014748484
AA	17.9902	0.877655481	0.017140876
AA	18.0516	0.87438876	0.012979871
AA	18.113	0.878516092	0.018729726
AA	18.1744	0.875702408	0.013870305
AA	18.2358	0.878404775	0.017113217
AA	18.2972	0.879064846	0.017786204
AA	18.3586	0.879119575	0.01584352
AA	18.42	0.87924796	0.014101782
AA	18.4814	0.877104845	0.015514866
AA	18.5428	0.880445481	0.017274157
AA	18.6042	0.879843881	0.019107694
AA	18.6656	0.880158411	0.017004119
AA	18.727	0.879189063	0.01636204
AA	18.7884	0.880992422	0.018602581
AA	18.8498	0.879778022	0.015628338
AA	18.9112	0.881068299	0.015926008
AA	18.9726	0.878038186	0.012778192
AA	19.034	0.881487394	0.016497703
AA	19.0954	0.880620797	0.015391103
AA	19.1568	0.88127136	0.0181453
AA	19.2182	0.882919009	0.0173139
AA	19.2796	0.879525385	0.017823622
AA	19.341	0.883427776	0.01844355
AA	19.4024	0.88133026	0.018040366
AA	19.4638	0.882032203	0.016696953
AA	19.5252	0.884503682	0.020471092
AA	19.5866	0.883357382	0.018353333
AA	19.648	0.882212183	0.016874144
AA	19.7094	0.884559717	0.018567486
AA	19.7708	0.885065988	0.019613335
AA	19.8322	0.884012771	0.019428827
AA	19.8936	0.882543266	0.014700692
AA	19.955	0.885348411	0.015362469
AA	20.0164	0.882079538	0.015636614
AA	20.0778	0.880050564	0.015384118
AA	20.1392	0.880194812	0.011738134
AA	20.2006	0.883103006	0.018772894
AA	20.262	0.885717971	0.019204034
AA	20.3234	0.882583391	0.013883364
AA	20.3848	0.886017085	0.018572694
AA	20.4462	0.884481913	0.015770196
AA	20.5076	0.883760475	0.016022083
AA	20.569	0.885793609	0.018861216
AA	20.6304	0.884923979	0.016388562
AA	20.6918	0.884902826	0.015694051
AA	20.7532	0.887305289	0.017344042
AA	20.8146	0.886965637	0.019062692
AA	20.876	0.885957298	0.014746621
AA	20.9374	0.884653914	0.015906608
AA	20.9988	0.887037165	0.017670361
AA	21.0602	0.888082292	0.018114269
AA	21.1216	0.887035096	0.018797882
AA	21.183	0.889039187	0.022778441
AA	21.2444	0.891057101	0.02129451
AA	21.3058	0.888751515	0.019785943
AA	21.3672	0.88767495	0.019675241
AA	21.4286	0.888583958	0.018116365
AA	21.49	0.886915028	0.017745373
AA	21.5514	0.888852959	0.021008163
AA	21.6128	0.886544462	0.017295841
AA	21.6742	0.88730083	0.018195225
AA	21.7356	0.889764589	0.021131774
AA	21.797	0.888580848	0.01981812
AA	21.8584	0.888483586	0.018160594
AA	21.9198	0.887000192	0.018856434
AA	21.9812	0.889139467	0.021834299
AA	22.0426	0.889208738	0.022927143
AA	22.104	0.889635499	0.022553543
AA	22.1654	0.889584318	0.021887012
AA	22.2268	0.887392109	0.019318904
AA	22.2882	0.890158344	0.019905564
AA	22.3496	0.887411627	0.021375778
AA	22.411	0.888115608	0.019268518
AA	22.4724	0.887322939	0.021232761
AA	22.5338	0.887380472	0.019964402
AA	22.5952	0.88719464	0.019687848
AA	22.6566	0.888302473	0.018939174
AA	22.718	0.888789194	0.019683116
AA	22.7794	0.889502793	0.022695328
AA	22.8408	0.889568337	0.019318201
AA	22.9022	0.89135544	0.023326984
AA	22.9636	0.890822172	0.023542046
AA	23.025	0.890121034	0.021767029
AA	23.0864	0.889791557	0.020482013
AA	23.1478	0.891026717	0.021782888
AA	23.2092	0.890265775	0.021681518
AA	23.2706	0.888719438	0.019355678
AA	23.332	0.891923664	0.023152992
AA	23.3934	0.891891919	0.024267884
AA	23.4548	0.890843452	0.022493994
AA	23.5162	0.888507823	0.019501202
AA	23.5776	0.890415086	0.019088698
AA	23.639	0.893311487	0.022611071
AA	23.7004	0.892215873	0.02063883
AA	23.7618	0.889284613	0.018147067
AA	23.8232	0.893130685	0.024929321
AA	23.8846	0.893004158	0.025326073
AA	23.946	0.894200621	0.024637941
AA	24.0074	0.893273663	0.022185097
AA	24.0688	0.894609586	0.026613003
AA	24.1302	0.892697742	0.02405235
AA	24.1916	0.893853458	0.022471469
AA	24.253	0.893926856	0.024028037
AA	24.3144	0.8933373	0.025252132
AA	24.3758	0.892554321	0.022785478
AA	24.4372	0.893348008	0.022713418
AA	24.4986	0.89238358	0.021065308
AA	24.56	0.896026819	0.02467996
AA	24.6214	0.895199241	0.024203661
AA	24.6828	0.892609513	0.021093388
AA	24.7442	0.895000743	0.021779314
AA	24.8056	0.895782992	0.024354328
AA	24.867	0.893716502	0.02048165
AA	24.9284	0.895878267	0.021000349
AA	24.9898	0.894840634	0.021046687
AA	25.0512	0.897814674	0.024896306
AA	25.1126	0.898028765	0.023838304
AA	25.174	0.89708908	0.024956884
AA	25.2354	0.897236443	0.023099917
AA	25.2968	0.894868499	0.023485464
AA	25.3582	0.897735755	0.024422972
AA	25.4196	0.899534497	0.024310689
AA	25.481	0.898768348	0.022872967
AA	25.5424	0.900868842	0.02732637
AA	25.6038	0.899554654	0.024860812
AA	25.6652	0.899110546	0.024262071
AA	25.7266	0.899093779	0.025220895
AA	25.788	0.898115899	0.024420125
AA	25.8494	0.900491245	0.025498814
AA	25.9108	0.89883204	0.022080831
AA	25.9722	0.899166981	0.022359482
AA	26.0336	0.899589594	0.023462649
AA	26.095	0.901585064	0.027263049
AA	26.1564	0.897853706	0.022342468
AA	26.2178	0.900540977	0.022170761
AA	26.2792	0.901686112	0.025765628
AA	26.3406	0.901457944	0.025121186
AA	26.402	0.901415046	0.021533469
AA	26.4634	0.902826296	0.025535487
AA	26.5248	0.903099819	0.024309804
AA	26.5862	0.901921552	0.022659416
AA	26.6476	0.902975813	0.026069318
AA	26.709	0.902562841	0.022027026
AA	26.7704	0.906317414	0.027546173
AA	26.8318	0.904962327	0.024872669
AA	26.8932	0.901385021	0.02028193
AA	26.9546	0.905343062	0.024691976
AA	27.016	0.9061195	0.026024813
AA	27.0774	0.906085858	0.023142504
AA	27.1388	0.907495799	0.025879607
AA	27.2002	0.905598922	0.0258983
AA	27.2616	0.906529132	0.026343683
AA	27.323	0.909303024	0.027717022
AA	27.3844	0.906621945	0.02592354
AA	27.4458	0.907272488	0.026457645
AA	27.5072	0.906896745	0.027922205
AA	27.5686	0.906522967	0.026411492
AA	27.63	0.910746661	0.02924437
AA	27.6914	0.908432833	0.025980511
AA	27.7528	0.908535637	0.021617459
AA	27.8142	0.909771905	0.025676104
AA	27.8756	0.910501029	0.028988996
AA	27.937	0.908265034	0.02450417
WT+LDC	-0.614	1	0
WT+LDC	-0.5526	1.001179642	0.000958733
WT+LDC	-0.4912	1.001723419	0.001261737
WT+LDC	-0.4298	1.00212515	0.000272805
WT+LDC	-0.3684	1.000499559	0.001857043
WT+LDC	-0.307	1.00029773	0.002368609
WT+LDC	-0.2456	1.000384811	0.000857669
WT+LDC	-0.1842	0.997781951	0.003313186
WT+LDC	-0.1228	0.996806678	0.003141785
WT+LDC	-0.0614	0.994635943	0.000615276
WT+LDC	0	0.35898272	0.002592764
WT+LDC	0.0614	0.375907434	8.55e-06
WT+LDC	0.1228	0.391694056	0.001374937
WT+LDC	0.1842	0.408715902	0.003310632
WT+LDC	0.2456	0.422937416	0.004677917
WT+LDC	0.307	0.436437048	0.005970646
WT+LDC	0.3684	0.451369075	0.004716643
WT+LDC	0.4298	0.464398869	0.005561041
WT+LDC	0.4912	0.476271104	0.005072733
WT+LDC	0.5526	0.489503802	0.006413201
WT+LDC	0.614	0.500561252	0.006915705
WT+LDC	0.6754	0.512486497	0.00733087
WT+LDC	0.7368	0.524614564	0.00909105
WT+LDC	0.7982	0.537340739	0.009170101
WT+LDC	0.8596	0.545132289	0.010075904
WT+LDC	0.921	0.554474625	0.008625822
WT+LDC	0.9824	0.564575923	0.010154566
WT+LDC	1.0438	0.573842496	0.008649829
WT+LDC	1.1052	0.5833275	0.009766535
WT+LDC	1.1666	0.591808421	0.010976102
WT+LDC	1.228	0.600040157	0.010510533
WT+LDC	1.2894	0.607400466	0.012029196
WT+LDC	1.3508	0.614946077	0.012528019
WT+LDC	1.4122	0.622958617	0.010448667
WT+LDC	1.4736	0.629696402	0.012177818
WT+LDC	1.535	0.638615631	0.012108499
WT+LDC	1.5964	0.642815696	0.013476274
WT+LDC	1.6578	0.649228651	0.014477735
WT+LDC	1.7192	0.653944836	0.013338395
WT+LDC	1.7806	0.660015369	0.013315625
WT+LDC	1.842	0.667095872	0.013203053
WT+LDC	1.9034	0.67249532	0.012761382
WT+LDC	1.9648	0.678055177	0.013656673
WT+LDC	2.0262	0.682507278	0.014327849
WT+LDC	2.0876	0.687882359	0.015254168
WT+LDC	2.149	0.69140753	0.015420776
WT+LDC	2.2104	0.697492128	0.018260222
WT+LDC	2.2718	0.701626615	0.015786544
WT+LDC	2.3332	0.705912266	0.017722449
WT+LDC	2.3946	0.71027749	0.017082517
WT+LDC	2.456	0.715939281	0.01703859
WT+LDC	2.5174	0.717796661	0.014805335
WT+LDC	2.5788	0.723797412	0.01836222
WT+LDC	2.6402	0.725771106	0.015940969
WT+LDC	2.7016	0.730134118	0.017157148
WT+LDC	2.763	0.732143864	0.013100591
WT+LDC	2.8244	0.737965043	0.018583205
WT+LDC	2.8858	0.741074146	0.017869626
WT+LDC	2.9472	0.74392775	0.018471634
WT+LDC	3.0086	0.748773287	0.017880809
WT+LDC	3.07	0.750607778	0.018007895
WT+LDC	3.1314	0.754084623	0.019183946
WT+LDC	3.1928	0.756482835	0.018412351
WT+LDC	3.2542	0.758505539	0.017193735
WT+LDC	3.3156	0.763325305	0.016778659
WT+LDC	3.377	0.766798677	0.016853904
WT+LDC	3.4384	0.768122502	0.018697312
WT+LDC	3.4998	0.769926493	0.016439854
WT+LDC	3.5612	0.775139457	0.017184192
WT+LDC	3.6226	0.77679433	0.019242459
WT+LDC	3.684	0.779286943	0.017869622
WT+LDC	3.7454	0.781532432	0.019140793
WT+LDC	3.8068	0.786317379	0.015620387
WT+LDC	3.8682	0.789555037	0.019475151
WT+LDC	3.9296	0.789851158	0.015816862
WT+LDC	3.991	0.791762021	0.017170067
WT+LDC	4.0524	0.794795147	0.01765389
WT+LDC	4.1138	0.797832422	0.018066896
WT+LDC	4.1752	0.796422008	0.02001742
WT+LDC	4.2366	0.803143988	0.017882332
WT+LDC	4.298	0.803722223	0.018482978
WT+LDC	4.3594	0.806454143	0.019570747
WT+LDC	4.4208	0.808787355	0.019799276
WT+LDC	4.4822	0.80927525	0.017963182
WT+LDC	4.5436	0.812285509	0.019624833
WT+LDC	4.605	0.814268913	0.019411285
WT+LDC	4.6664	0.816553947	0.01988287
WT+LDC	4.7278	0.817995948	0.020094218
WT+LDC	4.7892	0.821260242	0.018393172
WT+LDC	4.8506	0.82366949	0.017938653
WT+LDC	4.912	0.823172991	0.015450075
WT+LDC	4.9734	0.825475173	0.017247814
WT+LDC	5.0348	0.826688471	0.01476665
WT+LDC	5.0962	0.828294663	0.017386788
WT+LDC	5.1576	0.829152693	0.0154545
WT+LDC	5.219	0.83121286	0.018695212
WT+LDC	5.2804	0.833145914	0.018986362
WT+LDC	5.3418	0.836336101	0.018894999
WT+LDC	5.4032	0.836734797	0.020838543
WT+LDC	5.4646	0.838728139	0.021147392
WT+LDC	5.526	0.838552499	0.021777288
WT+LDC	5.5874	0.839860656	0.019604096
WT+LDC	5.6488	0.84233715	0.021317994
WT+LDC	5.7102	0.844366073	0.021101099
WT+LDC	5.7716	0.844353767	0.020510228
WT+LDC	5.833	0.845235639	0.018206308
WT+LDC	5.8944	0.848233306	0.021130664
WT+LDC	5.9558	0.847872085	0.021675077
WT+LDC	6.0172	0.849190994	0.022185433
WT+LDC	6.0786	0.849921001	0.021817363
WT+LDC	6.14	0.852721309	0.019361451
WT+LDC	6.2014	0.851612417	0.019941223
WT+LDC	6.2628	0.854345795	0.02009263
WT+LDC	6.3242	0.855513486	0.020354492
WT+LDC	6.3856	0.856678244	0.023674419
WT+LDC	6.447	0.857359227	0.020984452
WT+LDC	6.5084	0.857734925	0.021513174
WT+LDC	6.5698	0.860691023	0.019791263
WT+LDC	6.6312	0.861960171	0.022583313
WT+LDC	6.6926	0.86389533	0.020445541
WT+LDC	6.754	0.864892061	0.019860226
WT+LDC	6.8154	0.863358898	0.018971133
WT+LDC	6.8768	0.864553843	0.01897034
WT+LDC	6.9382	0.867314392	0.020372613
WT+LDC	6.9996	0.866232999	0.021696618
WT+LDC	7.061	0.869430729	0.020442562
WT+LDC	7.1224	0.872566963	0.020199879
WT+LDC	7.1838	0.871920416	0.020906251
WT+LDC	7.2452	0.871429632	0.019155409
WT+LDC	7.3066	0.874421653	0.018270511
WT+LDC	7.368	0.874909751	0.024009621
WT+LDC	7.4294	0.876061127	0.022835733
WT+LDC	7.4908	0.875268317	0.022910202
WT+LDC	7.5522	0.876247483	0.023669262
WT+LDC	7.6136	0.878528384	0.023642097
[truncated: 1,729 more rows]
