# Supplementary material for: Role of the SAF-A/HNRNPU SAP domain in X chromosome inactivation, nuclear dynamics, transcription, splicing, and cell proliferation
Source: PLoS Genet. 2025 Jun 10;21(6):e1011719. doi: 10.1371/journal.pgen.1011719 (PMC12176297; doi:10.1371/journal.pgen.1011719)
Supplement: S7 Data — (TXT) [file pgen.1011719.s019.txt]

ObjectNumber	Name	Area	Mean	STDev	Mode	Min	Max	IntDen	Median	Skew	Kurtosis	RawIntDen	Replicate	Normalized
1	Control	19110	1653.27	651.34	1380	454	3479	31593985	1527	0.63	-0.28	31593985	1	1.34850734094617
2	Control	9855	882.38	290.4	751	341	1659	8695869	845	0.46	-0.39	8695869	1	0.719722675367047
3	Control	13625	1240.14	496.5	1148	418	2926	16896960	1158	0.88	0.53	16896960	1	1.01153344208809
4	Control	6865	1479.94	642.3	1156	469	3478	10159820	1317	1.11	0.75	10159820	1	1.20712887438825
5	Control	9901	911.89	332.99	706	394	2093	9028622	829	1.05	0.73	9028622	1	0.743792822185971
6	Control	19110	76.99	92.71	0	0	382	1471223	33	1.22	0.42	1471223	1	0.0627977161500816
7	Control	9855	0.03	0.49	0	0	19	310	0	23.05	663.36	310	1	2.44698205546493e-05
8	Control	13625	7.52	14.76	0	0	99	102524	0	2.35	5.72	102524	1	0.00613376835236542
9	Control	6865	0	0	0	0	0	0	0	NA	NA	0	1	0
10	Control	9901	51.41	21.91	37	3	130	509040	47	0.75	0.19	509040	1	0.0419331158238173
11	Control	10331	2078.71	836.69	3695	791	3695	21475141	1872	0.61	-0.72	21475141	1	1.6955220228385
12	Control	8471	1851.46	606.02	1373	779	3420	15683757	1734	0.65	-0.36	15683757	1	1.51016313213703
13	Control	10461	2522.58	898.66	3695	870	3695	26388676	2479	-0.02	-1.4	26388676	1	2.05756933115824
14	Control	8212	2591.68	787.9	3695	1018	3695	21282838	2449	0.13	-1.31	21282838	1	2.11393148450245
15	Control	15374	1283.35	639.52	695	342	3065	19730162	1093	0.67	-0.7	19730162	1	1.04677814029364
16	Control	6832	1385.85	551.35	920	398	2806	9468111	1277	0.53	-0.58	9468111	1	1.13038336052202
17	Control	11255	1068.4	566.23	683	292	2970	12024863	905	1.42	1.61	12024863	1	0.871451876019576
18	Control	12473	1137.3	460.82	908	387	2593	14185483	1032	1.15	0.89	14185483	1	0.927650897226754
19	Control	9804	1038.18	477.33	1101	365	2793	10178299	968	1.39	2.06	10178299	1	0.846802610114193
20	Control	10573	1231.3	507.38	786	532	2736	13018525	1062	1.08	0.24	13018525	1	1.00432300163132
21	Control	11801	1752.75	782.9	3695	453	3695	20684154	1696	0.45	-0.44	20684154	1	1.42964926590538
22	Control	15402	1349.18	533.21	1068	519	3216	20780105	1170	1.24	1.06	20780105	1	1.10047308319739
23	Control	14272	1421.14	675.61	1031	394	3600	20282568	1223	1.32	1.15	20282568	1	1.15916802610114
24	Control	12119	1543.51	729.16	1220	466	3679	18705749	1351	1.1	0.49	18705749	1	1.25898042414356
25	Control	11475	1617.48	649.36	1617	519	3310	18560606	1507	0.74	-0.08	18560606	1	1.31931484502447
26	Control	26624	1174.94	418.84	1068	414	2713	31281476	1092	1.42	2.1	31281476	1	0.958352365415987
27	Control	8961	1151.48	411.12	1018	440	2684	10318381	1059	1.56	2.5	10318381	1	0.939216965742251
28	Control	8427	955.04	349.77	822	293	1998	8048158	922	0.64	0.28	8048158	1	0.778988580750408
29	Control	19125	1275.89	509.76	778	498	2832	24401309	1138	0.88	-0.15	24401309	1	1.04069331158238
30	Control	36634	1349.13	586.95	1415	385	3422	49424090	1299	0.9	0.83	49424090	1	1.10043230016313
31	Control	8045	1497.93	692.43	1090	543	3593	12050870	1280	1.29	0.94	12050870	1	1.22180261011419
32	Control	7644	1949.06	962.34	3695	495	3695	14898625	1780	0.39	-1.13	14898625	1	1.58977161500816
33	Control	10355	1694.03	784.7	3695	566	3695	17541690	1500	1.22	0.78	17541690	1	1.38175367047308
34	Control	13831	1362.38	595.58	1100	436	3274	18843072	1237	0.95	0.48	18843072	1	1.11123980424144
35	Control	10729	1122.25	450.9	896	435	2775	12040626	994	1.25	1.44	12040626	1	0.915375203915171
36	Control	24398	1050.88	336.33	1030	361	2162	25639436	999	1.12	1.04	25639436	1	0.857161500815661
37	Control	10374	895.18	257.48	1069	366	1714	9286565	875	0.43	0.04	9286565	1	0.730163132137031
38	Control	647	737.91	81.89	642	541	920	477431	747	-0.22	-0.87	477431	1	0.601884176182708
39	Control	12741	1431.68	631.86	1048	518	3620	18240973	1249	1.54	1.91	18240973	1	1.16776508972268
40	LDC	12930	502.15	151.83	429	185	894	6492762	486	0.29	-0.81	6492762	1	0.409584013050571
41	LDC	15296	491.23	144.07	441	194	907	7513929	473	0.39	-0.41	7513929	1	0.400676998368679
42	LDC	12524	506.53	170.31	510	178	987	6343729	491	0.43	-0.34	6343729	1	0.41315660685155
43	LDC	13993	481.09	164.41	371	169	938	6731946	456	0.44	-0.65	6731946	1	0.392406199021207
44	LDC	9664	464.61	136.5	327	202	784	4490028	456	0.23	-0.98	4490028	1	0.378964110929853
45	LDC	15322	493.61	160.46	406	148	927	7563144	462	0.45	-0.63	7563144	1	0.402618270799347
46	LDC	12246	471.01	159.5	364	143	859	5767936	457	0.22	-0.84	5767936	1	0.384184339314845
47	LDC	13264	502.48	165.57	375	200	886	6664919	471	0.35	-1.07	6664919	1	0.409853181076672
48	LDC	9567	803.03	289.21	701	281	1681	7682596	753	0.71	0.02	7682596	1	0.655
49	LDC	15002	723.41	226.35	735	280	1500	10852644	716	0.33	-0.45	10852644	1	0.590057096247961
50	LDC	12294	794.72	312.15	786	233	1650	9770236	774	0.55	-0.23	9770236	1	0.648221859706362
51	LDC	10956	838.85	385.89	812	208	2174	9190427	765	0.98	0.54	9190427	1	0.684216965742251
52	LDC	8344	775.68	247.25	478	315	1340	6472305	759	0.21	-1.04	6472305	1	0.632691680261011
53	LDC	9171	518.95	178.75	447	195	978	4759314	498	0.44	-0.61	4759314	1	0.423287112561175
54	LDC	11982	541.19	180.85	505	197	1055	6484540	511	0.62	-0.22	6484540	1	0.441427406199021
55	LDC	11572	440.61	83.6	386	198	685	5098724	440	-0.08	-0.62	5098724	1	0.359388254486134
56	LDC	8609	616.08	213.53	672	228	1145	5303798	612	0.31	-0.69	5303798	1	0.502512234910277
57	LDC	9439	530.19	126.41	492	240	827	5004504	532	-0.08	-0.8	5004504	1	0.432455138662316
58	LDC	16334	709.67	263.31	729	209	1335	11591726	686	0.25	-0.93	11591726	1	0.578849918433931
59	LDC	11868	746.78	291.46	522	296	1612	8862748	658	0.83	-0.21	8862748	1	0.609119086460033
60	LDC	12789	563.44	144.08	618	237	945	7205788	568	-0.01	-0.57	7205788	1	0.459575856443719
61	LDC	11936	557.58	166.55	471	264	1121	6655249	513	0.96	0.24	6655249	1	0.454796084828711
62	LDC	12872	662.78	197.32	566	316	1253	8531308	621	0.76	-0.15	8531308	1	0.540603588907015
63	LDC	12698	614.72	156.61	664	276	1054	7805655	632	-0.08	-0.86	7805655	1	0.501402936378467
64	LDC	11817	809.75	271.42	819	337	1615	9568820	775	0.61	-0.26	9568820	1	0.660481239804241
65	LDC	11532	557	173.48	491	214	990	6423270	552	0.07	-0.98	6423270	1	0.454323001631321
66	LDC	12059	553.85	218	436	205	1149	6678846	494	0.65	-0.55	6678846	1	0.451753670473083
67	LDC	14284	532.67	179.54	387	234	1037	7608715	482	0.81	-0.28	7608715	1	0.434477977161501
68	LDC	11726	734.68	266.96	678	265	1406	8614847	682	0.46	-0.77	8614847	1	0.599249592169657
69	LDC	19033	687.76	168.94	719	286	1196	13090119	685	0.06	-0.22	13090119	1	0.560978792822186
70	LDC	11218	735.76	215.18	687	295	1235	8253792	717	0.02	-0.82	8253792	1	0.600130505709625
71	LDC	11243	668.18	153.62	546	321	1113	7512334	652	0.5	-0.17	7512334	1	0.545008156606852
72	LDC	12151	761.18	228.52	757	314	1383	9249152	731	0.52	-0.48	9249152	1	0.620864600326264
73	LDC	10154	756.98	235.05	668	303	1380	7686326	710	0.58	-0.32	7686326	1	0.617438825448613
74	LDC	9364	669.42	252.49	642	244	1343	6268421	644	0.47	-0.47	6268421	1	0.546019575856444
75	LDC	14342	597.14	212.45	553	221	1238	8564152	573	0.54	-0.36	8564152	1	0.487063621533442
76	LDC	9899	633.53	197.5	554	272	1204	6271334	608	0.48	-0.49	6271334	1	0.516745513866232
77	LDC	7722	734.1	252.46	769	230	1312	5668755	741	0.15	-0.71	5668755	1	0.598776508972268
78	LDC	8789	793.05	274.78	683	261	1499	6970111	767	0.31	-0.75	6970111	1	0.646859706362153
79	LDC	16143	537.13	116.24	510	278	1024	8670908	513	1	1.19	8670908	1	0.438115823817292
80	LDC	10923	666.94	228.5	618	257	1262	7285026	624	0.64	-0.34	7285026	1	0.543996737357259
81	LDC	7232	643.79	163.33	604	267	993	4655867	648	-0.17	-0.93	4655867	1	0.525114192495922
82	LDC	9390	637.18	127.4	647	299	904	5983137	640	-0.2	-0.77	5983137	1	0.519722675367047
83	LDC	10758	492.66	81.56	466	295	751	5300042	487	0.33	-0.15	5300042	1	0.40184339314845
84	LDC	10054	787.72	241.82	567	376	1478	7919772	722	0.73	-0.33	7919772	1	0.642512234910277
85	LDC	9919	623.37	165.42	520	299	1141	6183191	584	0.89	0.19	6183191	1	0.508458401305057
86	LDC	16675	665.05	170.36	524	342	1096	11089781	648	0.28	-0.96	11089781	1	0.542455138662316
87	LDC	7745	597.31	123.19	493	303	876	4626166	591	0.04	-0.89	4626166	1	0.487202283849918
28	Control	118.8	2093.74	1065.49	3995	186	3995	248728.08	2152	0.1	-0.92	12034836	2	0.938896860986547
29	Control	178.67	2354.19	1024.56	3995	126	3995	420620.45	2501	-0.48	-0.3	20351937	2	1.05569058295964
30	Control	188.92	1526.92	769.97	1327	69	3995	288465.28	1530	0.49	0.61	13957541	2	0.684717488789238
31	Control	158.48	1933.26	966.69	3995	130	3995	306378.02	1967	0.29	-0.06	14824258	2	0.866932735426009
32	Control	128.98	1854.04	1010.43	3995	78	3995	239143.47	1994	0.13	-0.44	11571080	2	0.831408071748879
33	Control	161.8	1941	999.93	3995	58	3995	314062.9	2001	0.21	-0.37	15196095	2	0.870403587443946
34	Control	140.06	2579.17	1235.51	3995	140	3995	361245.16	3014	-0.73	-0.89	17479033	2	1.15657847533632
35	Control	174.12	2606.22	1270.52	3995	151	3995	453800.61	2898	-0.5	-1.18	21957376	2	1.16870852017937
36	Control	182.41	2343.23	1045.28	3995	92	3995	427429.08	2489	-0.47	-0.37	20681376	2	1.05077578475336
37	Control	93.17	2444.07	1319	3995	45	3995	227709.76	2796	-0.38	-1.38	11017854	2	1.09599551569507
38	Control	85.03	2838.14	1456.29	3995	322	3995	241314.04	3995	-0.6	-1.52	11676104	2	1.27270852017937
39	Control	138.6	2280.79	1215.44	3995	143	3995	316106.26	2477	-0.21	-1.26	15294964	2	1.02277578475336
40	Control	164.93	1970.87	1030.68	3995	54	3995	325045.88	2045	0.13	-0.5	15727512	2	0.883798206278027
41	Control	222.44	1737.6	932.38	3995	140	3995	386517.15	1735	0.25	-0.66	18701831	2	0.779192825112108
42	Control	214.98	1794.66	953.68	3995	12	3995	385819.44	1815	0.41	-0.11	18668072	2	0.804780269058296
43	Control	215.4	2025.6	984.21	3995	62	3995	436304.14	2095	0.1	-0.38	21110800	2	0.908340807174888
44	Control	133.2	2649.96	1228.85	3995	112	3995	352977.13	2962	-0.61	-0.98	17078980	2	1.18832286995516
45	Control	127.35	2069.41	1074.61	3995	140	3995	263543.79	2193	0.01	-0.76	12751702	2	0.927986547085202
46	Control	223.97	2525.59	1246.22	3995	149	3995	565661.61	2830	-0.48	-1.16	27369828	2	1.13255156950673
47	Control	136.12	2481.13	1173.8	3995	149	3995	337719.86	2740	-0.53	-0.91	16340749	2	1.11261434977578
48	Control	213.27	2788.7	1136.24	3995	89	3995	594736.53	3111	-0.99	-0.16	28776633	2	1.25053811659193
79	LDC	186.3	871.71	433.6	692	26	2240	162394.76	862	0.24	-0.66	7857554	2	0.39090134529148
80	LDC	181.46	1028.59	509.53	1230	33	2627	186647.6	1060	0.01	-0.74	9031040	2	0.461251121076233
81	LDC	160.77	990.47	491.28	885	67	2591	159238.86	978	0.27	-0.46	7704854	2	0.444156950672646
82	LDC	199.5	992.12	453.32	944	36	2791	197930.77	974	0.23	0.04	9576982	2	0.444896860986547
83	LDC	156.99	990.03	492.04	310	68	2758	155424.47	1010	0.18	-0.64	7520293	2	0.443959641255605
84	LDC	166.25	1035.16	473.81	926	24	2708	172093.76	1044	0.06	-0.51	8326845	2	0.46419730941704
85	LDC	151.1	1143.8	558.05	319	55	2990	172826.79	1194	0.03	-0.5	8362313	2	0.512914798206278
86	LDC	150.38	1369.16	761.61	373	77	3650	205887.57	1329	0.29	-0.74	9961976	2	0.613973094170404
87	LDC	302.9	1021.25	481.29	1079	26	3030	309338.6	1026	0.21	-0.5	14967507	2	0.457959641255605
88	LDC	156.6	1040.01	453.95	1002	97	2803	162861.18	1068	0.1	-0.44	7880122	2	0.466372197309417
89	LDC	101.87	1347.18	750.23	357	76	3741	137236.12	1379	0.19	-0.72	6640240	2	0.604116591928251
90	LDC	119.46	1182.86	673.29	309	39	3462	141300.8	1157	0.35	-0.77	6836912	2	0.530430493273543
91	LDC	132.54	1064.55	569.29	311	23	2979	141095.74	1084	0.37	-0.43	6826990	2	0.47737668161435
92	LDC	113.86	871.88	394.22	473	119	2110	99269.55	879	0.17	-0.98	4803208	2	0.390977578475336
93	LDC	175.8	898.44	430.6	380	78	2461	157942.5	898	0.29	-0.67	7642129	2	0.402887892376682
94	LDC	107.61	647.92	275.52	661	54	1689	69725.58	662	0.11	-0.65	3373708	2	0.290547085201794
95	LDC	109.14	640.23	270.48	799	73	1573	69877.09	637	0.28	-0.59	3381039	2	0.28709865470852
96	LDC	423.1	677.9	294.75	621	56	1856	286820.97	679	0.24	-0.53	13877980	2	0.303991031390135
97	LDC	132.6	577.7	311.96	357	5	1832	76604.27	544	0.55	-0.3	3706537	2	0.259058295964126
98	LDC	143.04	1492.96	834.36	287	105	3995	213551.68	1427	0.33	-0.66	10332808	2	0.669488789237668
99	LDC	234.18	1626.19	941.4	334	43	3995	380823.01	1664	0.11	-0.84	18426317	2	0.729233183856502
100	LDC	208.29	1570.17	879.04	354	130	3995	327044.25	1654	0.07	-0.96	15824204	2	0.704112107623318
101	LDC	109.41	1691.52	1033.67	359	73	3995	185074.17	1714	0.21	-1.03	8954909	2	0.758529147982063
102	LDC	110.67	1532.09	892.94	322	18	3991	169562.22	1497	0.3	-0.81	8204355	2	0.687035874439462
