# Supplementary material for: Role of the SAF-A/HNRNPU SAP domain in X chromosome inactivation, nuclear dynamics, transcription, splicing, and cell proliferation
Source: PLoS Genet. 2025 Jun 10;21(6):e1011719. doi: 10.1371/journal.pgen.1011719 (PMC12176297; doi:10.1371/journal.pgen.1011719)
Supplement: S8 Data — (XLSX) [file pgen.1011719.s020.xlsx]

## Sheet: Sheet1
Caprin2
																	Average	STDEV
RPEinc	2023-10-06 Caprin2.raw16.tif:0788-0665	0	3347.9	117.9	28711346	0.428275			RPEinc	2023-10-31 Caprin2.raw16.tif:0855-0696	0	4900.1	122.3	34300860	0.395433		0.411854	0.0232234
RPEskipped	2023-10-06 Caprin2.raw16.tif:0840-0501	0	4469.2	157.4	38328090				RPEskipped	2023-10-31 Caprin2.raw16.tif:0909-0700	0	7491.7	186.9	52441768
Koinc	2023-10-06 Caprin2.raw16.tif:0780-0663	0	7290.8	256.8	62526019	0.907108			Koinc	2023-10-31 Caprin2.raw16.tif:0863-0872	0	10897.1	271.9	76279991	0.948038		0.927573	0.028942
Koskipped	2023-10-06 Caprin2.raw16.tif:0848-0663	0	746.6	26.3	6402945				Koskipped	2023-10-31 Caprin2.raw16.tif:0915-0872	0	597.3	14.9	4180890
Etinc	2023-10-06 Caprin2.raw16.tif:0786-0821	0	3591.7	126.5	30802376	0.430785			Etinc	2023-10-31 Caprin2.raw16.tif:0863-1040	0	5634	140.6	39437675	0.445205		0.437995	0.0101958
Wtskipped	2023-10-06 Caprin2.raw16.tif:0856-0823	0	4745.9	167.2	40700452				Wtskipped	2023-10-31 Caprin2.raw16.tif:0913-1044	0	7020.8	175.2	49145604
Aainc	2023-10-06 Caprin2.raw16.tif:0788-0981	0	1111.5	39.1	9531983	0.15008			Aainc	2023-10-31 Caprin2.raw16.tif:0855-1212	0	2023.3	50.5	14163140	0.182462		0.166271	0.0228972
Aaskipped	2023-10-06 Caprin2.raw16.tif:0852-0981	0	6294.4	221.7	53980608				Aaskipped	2023-10-31 Caprin2.raw16.tif:0913-1216	0	9065.6	226.2	63459387
Ddinc	2023-10-06 Caprin2.raw16.tif:0792-1143	0	1563.6	55.1	13409329	0.20529			Ddinc	2023-10-31 Caprin2.raw16.tif:0853-1384	0	2913.2	72.7	20392744	0.255269		0.230279	0.0353401
Ddskipped	2023-10-06 Caprin2.raw16.tif:0854-1145	0	6052.9	213.2	51909599				Ddskipped	2023-10-31 Caprin2.raw16.tif:0909-1388	0	8499.2	212.1	59494677
DSAPinc	2023-10-06 Caprin2.raw16.tif:0786-1793	0	3200.5	112.7	27447795	0.462085			DSAPinc	2023-10-31 Caprin2.raw16.tif:0837-2074	0	5307.4	132.4	37151831	0.483753		0.472919	0.0153213
DSAPskipped	2023-10-06 Caprin2.raw16.tif:0852-1797	0	3725.8	131.2	31952081				DSAPskipped	2023-10-31 Caprin2.raw16.tif:0887-2074	0	5663.9	141.3	39647402
BPTF
RPEinc	2023-10-12 BPTF.raw16.tif:0664-0847	0	1089.6	36.6	7426822	0.125573			RPEinc	2023-10-31 BPTF.raw16.tif:0737-0448	0	817.6	26.7	7502086	0.0872757		0.106424	0.0270801
RPEskipped	2023-10-12 BPTF.raw16.tif:0772-0847	0	7587.6	254.7	51716745				RPEskipped	2023-10-31 BPTF.raw16.tif:0863-0448	0	8550.2	279.7	78456351
Koinc	2023-10-12 BPTF.raw16.tif:0664-0993	0	6167.8	207	42039416	0.752226			Koinc	2023-10-31 BPTF.raw16.tif:0741-0612	0	6730.8	220.1	61762082	0.653113		0.70267	0.0700838
Koskipped	2023-10-12 BPTF.raw16.tif:0768-0995	0	2031.6	68.2	13847234				Koskipped	2023-10-31 BPTF.raw16.tif:0863-0614	0	3574.9	116.9	32803609
Etinc	2023-10-12 BPTF.raw16.tif:0662-1139	0	1626.8	54.6	11087988	0.170353			Etinc	2023-10-31 BPTF.raw16.tif:0739-0784	0	1230.2	40.2	11288137	0.120227		0.14529	0.0354441
Wtskipped	2023-10-12 BPTF.raw16.tif:0778-1137	0	7922.6	265.9	54000324				Wtskipped	2023-10-31 BPTF.raw16.tif:0871-0784	0	9001.9	294.4	82601747
Aainc	2023-10-12 BPTF.raw16.tif:0662-1285	0	950.2	31.9	6476845	0.105724			Aainc	2023-10-31 BPTF.raw16.tif:0739-0946	0	543.9	17.8	4991061	0.0543144		0.0800192	0.036352
Aaskipped	2023-10-12 BPTF.raw16.tif:0778-1291	0	8037.7	269.8	54785021				Aaskipped	2023-10-31 BPTF.raw16.tif:0871-0960	0	9470.5	309.8	86900946
Ddinc	2023-10-12 BPTF.raw16.tif:0662-1435	0	908.6	30.5	6193274	0.1017			Ddinc	2023-10-31 BPTF.raw16.tif:0735-1130	0	559.8	18.3	5136839	0.0578503		0.0797751	0.0310064
Ddskipped	2023-10-12 BPTF.raw16.tif:0776-1441	0	8025.9	269.4	54704277				Ddskipped	2023-10-31 BPTF.raw16.tif:0873-1126	0	9117.1	298.2	83658557
DSAPinc	2023-10-12 BPTF.raw16.tif:0664-2013	0	1645.3	55.2	11214359	0.194483			DSAPinc	2023-10-31 BPTF.raw16.tif:0719-1810	0	1297.8	42.4	11908604	0.14303		0.168756	0.0363829
DSAPskipped	2023-10-12 BPTF.raw16.tif:0766-2023	0	6814.6	228.7	46448085				DSAPskipped	2023-10-31 BPTF.raw16.tif:0851-1812	0	7775.8	254.3	71351082
MPZL
RPEinc	2023-10-06 MPZL1.raw16.tif:0960-0748	0	7548.2	321.4	78259782	0.755505			RPEinc	2023-10-27 MPZL1.raw16.tif:0919-0633	0	7847.1	319.2	64816806	0.6826		0.719052	0.0515511
RPEskipped	2023-10-06 MPZL1.raw16.tif:1062-0748	0	2442.7	104	25326335				RPEskipped	2023-10-27 MPZL1.raw16.tif:1017-0635	0	3648.8	148.4	30138918
Koinc	2023-10-06 MPZL1.raw16.tif:0954-0908	0	4188.5	178.3	43426310	0.431255			Koinc	2023-10-27 MPZL1.raw16.tif:0921-0781	0	5178.5	210.6	42774166	0.430284		0.430769	0.000686292
Koskipped	2023-10-06 MPZL1.raw16.tif:1066-0912	0	5523.9	235.2	57271314				Koskipped	2023-10-27 MPZL1.raw16.tif:1017-0779	0	6856.5	278.9	56634982
Etinc	2023-10-06 MPZL1.raw16.tif:0970-1074	0	6920.5	294.7	71751515	0.664784			Etinc	2023-10-27 MPZL1.raw16.tif:0927-0927	0	7483.5	304.4	61813412	0.60539		0.635087	0.0419976
Wtskipped	2023-10-06 MPZL1.raw16.tif:1066-1076	0	3489.6	148.6	36180601				Wtskipped	2023-10-27 MPZL1.raw16.tif:1021-0927	0	4877.9	198.4	40291660
Aainc	2023-10-06 MPZL1.raw16.tif:0968-1234	0	7381.4	314.3	76530140	0.7568			Aainc	2023-10-27 MPZL1.raw16.tif:0921-1075	0	8442.9	343.4	69738100	0.695107		0.725954	0.0436238
Aaskipped	2023-10-06 MPZL1.raw16.tif:1072-1240	0	2372	101	24593140				Aaskipped	2023-10-27 MPZL1.raw16.tif:1019-1077	0	3703.3	150.6	30589040
Ddinc	2023-10-06 MPZL1.raw16.tif:0962-1398	0	7121.3	303.2	73833903	0.746591			Ddinc	2023-10-27 MPZL1.raw16.tif:0919-1223	0	8025.8	326.4	66292946	0.680177		0.713384	0.0469618
Ddskipped	2023-10-06 MPZL1.raw16.tif:1070-1402	0	2417.1	102.9	25060835				Ddskipped	2023-10-27 MPZL1.raw16.tif:1017-1225	0	3773.8	153.5	31171330
DSAPinc	2023-10-06 MPZL1.raw16.tif:0938-2036	0	5201.7	221.5	53931445	0.666979			DSAPinc	2023-10-27 MPZL1.raw16.tif:0899-1811	0	7995.1	325.2	66039498	0.598959		0.632969	0.0480975
DSAPskipped	2023-10-06 MPZL1.raw16.tif:1048-2040	0	2597.2	110.6	26927837				DSAPskipped	2023-10-27 MPZL1.raw16.tif:0999-1811	0	5353.2	217.7	44217637
FAM120C
RPEinc	2023-08-24 FAM120C.raw16.tif:0887-0585	0	7109.2	273	60826253	0.793727			RPEinc	2023-10-27 FAM120C.raw16.tif:0875-0991	0	5671.5	211.2	42899573	0.74794		0.770834	0.0323766
RPEskipped	2023-08-24 FAM120C.raw16.tif:1247-0583	0	1847.5	71	15807436				RPEskipped	2023-10-27 FAM120C.raw16.tif:1195-0993	0	1911.3	71.2	14457403
Koinc	2023-08-24 FAM120C.raw16.tif:0885-0741	0	7630	293	65282028	0.93548			Koinc	2023-10-27 FAM120C.raw16.tif:0881-1137	0	8369.9	311.7	63309832	0.920635		0.928058	0.0104972
Koskipped	2023-08-24 FAM120C.raw16.tif:1253-0737	0	526.2	20.2	4502482				Koskipped	2023-10-27 FAM120C.raw16.tif:1199-1133	0	721.5	26.9	5457746
Etinc	2023-08-24 FAM120C.raw16.tif:0885-0881	0	5935.1	227.9	50780812	0.665582			Etinc	2023-10-27 FAM120C.raw16.tif:0881-1287	0	5759.2	214.5	43562299	0.708007		0.686795	0.0299989
Wtskipped	2023-08-24 FAM120C.raw16.tif:1247-0887	0	2982.1	114.5	25514510				Wtskipped	2023-10-27 FAM120C.raw16.tif:1199-1283	0	2375.2	88.5	17965752
Aainc	2023-08-24 FAM120C.raw16.tif:0893-1037	0	2187.1	84	18712919	0.462428			Aainc	2023-10-27 FAM120C.raw16.tif:0879-1433	0	1738.6	64.8	13150852	0.450053		0.45624	0.00875019
Aaskipped	2023-08-24 FAM120C.raw16.tif:1247-1043	0	2542.5	97.6	21753771				Aaskipped	2023-10-27 FAM120C.raw16.tif:1195-1437	0	2124.5	79.1	16069817
Ddinc	2023-08-24 FAM120C.raw16.tif:0885-1189	0	2306.8	88.6	19737171	0.529182			Ddinc	2023-10-27 FAM120C.raw16.tif:0879-1583	0	1849.9	68.9	13992625	0.512349		0.520765	0.0119024
Ddskipped	2023-08-24 FAM120C.raw16.tif:1247-1201	0	2052.4	78.8	17560366				Ddskipped	2023-10-27 FAM120C.raw16.tif:1195-1589	0	1760.7	65.6	13318099
DSAPinc	2023-08-24 FAM120C.raw16.tif:0877-1813	0	2717.1	104.3	23247366	0.784543			DSAPinc	2023-10-27 FAM120C.raw16.tif:0853-2167	0	2790.6	103.9	21108000	0.541997		0.66327	0.171506
DSAPskipped	2023-08-24 FAM120C.raw16.tif:1235-1815	0	746.2	28.7	6384348				DSAPskipped	2023-10-27 FAM120C.raw16.tif:1177-2179	0	2358.1	87.8	17836874
